# Supplementary material for: 1-(2-Nitro­benz­yl)-1H-pyrrole-2-carbaldehyde
Source: Acta Crystallogr Sect E Struct Rep Online. 2011 May 20;67(Pt 6):o1473. doi: 10.1107/S1600536811018459 (PMC3120449; doi:10.1107/S1600536811018459)
Supplement: Supplementary file 2 [file e-67-o1473-Isup2.hkl]

# 
# h,k,l, Fc-squared, Fo-squared, sigma(Fo-squared) and status flag 
# 
data_I
_shelx_title ' shelx in P-1' 
_shelx_refln_list_code          4 
_shelx_F_calc_maximum       93.10 
_exptl_crystal_F_000       240.00 
_reflns_d_resolution_high  0.7582 
 
loop_ 
 _symmetry_equiv_pos_as_xyz 
 'x, y, z' 
 '-x, -y, -z' 
 
_cell_length_a     7.2643 
_cell_length_b     8.3072 
_cell_length_c     9.2570 
_cell_angle_alpha 104.098 
_cell_angle_beta   96.463 
_cell_angle_gamma  96.917 
 
_shelx_F_squared_multiplier     1.000 
 
loop_ 
 _refln_index_h 
 _refln_index_k 
 _refln_index_l 
 _refln_F_squared_calc 
 _refln_F_squared_meas 
 _refln_F_squared_sigma 
 _refln_observed_status 
   1   0   0       14.61       14.91      0.50 o 
   2   0   0     8667.56     8664.33    141.76 o 
   3   0   0       49.85       48.09      1.23 o 
   4   0   0      589.08      601.73      7.39 o 
   5   0   0      300.74      303.92      8.99 o 
   6   0   0      453.68      457.05      9.13 o 
   7   0   0       78.44       74.24      4.98 o 
   8   0   0       35.30       30.12      4.31 o 
   9   0   0        8.50        4.55      3.85 o 
  -9   1   0        1.69        1.53      1.30 o 
  -8   1   0        0.71        4.15      1.95 o 
  -7   1   0       34.01       30.85      3.32 o 
  -6   1   0       52.82       52.92      3.85 o 
  -5   1   0      108.42      113.42      4.39 o 
  -4   1   0      858.04      868.30     13.46 o 
  -3   1   0      149.83      151.19      2.31 o 
  -2   1   0      204.66      181.69      3.31 o 
  -1   1   0      177.77      161.85      3.88 o 
   0   1   0     1073.30     1022.57      6.00 o 
   1   1   0      178.91      179.79      1.61 o 
   2   1   0     1595.21     1618.63     20.33 o 
   3   1   0        0.24        0.43      0.28 o 
   4   1   0       38.10       48.09      2.02 o 
   5   1   0       78.42       84.44      2.98 o 
   6   1   0      186.85      186.00      5.80 o 
   7   1   0        5.54        5.99      2.15 o 
   8   1   0       39.55       42.81      4.21 o 
   9   1   0        2.01        2.76      1.81 o 
  -9   2   0        9.48        6.22      5.42 o 
  -8   2   0        9.83        5.40      3.29 o 
  -7   2   0       73.78       76.30      5.09 o 
  -6   2   0      109.98      104.43      3.84 o 
  -5   2   0        0.10        0.81      0.82 o 
  -4   2   0       98.00       96.92      4.50 o 
  -3   2   0      490.47      510.98      8.14 o 
  -2   2   0      589.48      573.19      6.46 o 
  -1   2   0       45.49       42.33      1.16 o 
   0   2   0     2387.32     2256.17     26.04 o 
   1   2   0        0.48        0.35      0.17 o 
   2   2   0       17.99       20.21      0.79 o 
   3   2   0      790.44      834.14     11.63 o 
   4   2   0        1.03        2.26      0.54 o 
   5   2   0      312.88      301.11     12.06 o 
   6   2   0       61.76       57.31      4.98 o 
   7   2   0        0.38        0.58      0.71 o 
   8   2   0        7.52        5.94      3.55 o 
  -9   3   0        7.14        4.83      4.63 o 
  -8   3   0        1.13        1.32      1.08 o 
  -7   3   0       92.24       89.61      5.71 o 
  -6   3   0       24.84       19.64      2.63 o 
  -5   3   0      121.29      135.05      4.42 o 
  -4   3   0       19.89       24.32      1.37 o 
  -3   3   0       44.40       42.67      1.33 o 
  -2   3   0       42.89       39.93      1.60 o 
  -1   3   0      270.71      241.33      4.77 o 
   0   3   0      242.80      219.77      7.76 o 
   1   3   0       13.05       11.26      0.57 o 
   2   3   0      356.17      357.28      8.85 o 
   3   3   0        0.60        0.38      0.48 o 
   4   3   0      170.49      165.69      4.90 o 
   5   3   0       10.81        9.88      3.72 o 
   6   3   0       15.61       15.55      4.91 o 
   7   3   0       45.49       38.62      5.05 o 
   8   3   0        6.36        2.95      4.08 o 
  -9   4   0        0.52        1.38      1.87 o 
  -8   4   0        4.10        4.26      4.02 o 
  -7   4   0       71.15       68.64      3.91 o 
  -6   4   0        3.95        2.68      1.03 o 
  -5   4   0       11.73       13.58      2.38 o 
  -4   4   0       91.95       91.20      2.79 o 
  -3   4   0       18.00       21.00      2.08 o 
  -2   4   0      162.46      161.38      4.79 o 
  -1   4   0      100.91      102.77      1.42 o 
   0   4   0      452.16      459.57      6.63 o 
   1   4   0      504.71      488.46      5.98 o 
   2   4   0       21.57       20.18      1.03 o 
   3   4   0      386.18      395.20      9.25 o 
   4   4   0      209.16      204.88      8.91 o 
   5   4   0       84.67       83.40      3.61 o 
   6   4   0      175.96      185.99     13.12 o 
   7   4   0       12.84       10.54      4.53 o 
   8   4   0        2.02        2.17      3.26 o 
  -8   5   0        5.20        3.28      2.69 o 
  -7   5   0        1.44        0.94      1.89 o 
  -6   5   0      130.77      121.28      4.94 o 
  -5   5   0       39.27       40.08      4.33 o 
  -4   5   0       34.21       37.46      3.68 o 
  -3   5   0        8.91       14.45      5.01 o 
  -2   5   0       87.83       90.32      4.68 o 
  -1   5   0       97.40      102.05      2.56 o 
   0   5   0        1.75        4.99      1.18 o 
   1   5   0        3.46        4.32      0.91 o 
   2   5   0        2.08        2.86      0.99 o 
   3   5   0       53.17       43.34      6.09 o 
   4   5   0        1.33        1.16      0.81 o 
   5   5   0        0.64        0.95      1.42 o 
   6   5   0       18.05       18.94      7.08 o 
   7   5   0        0.50        1.39      1.97 o 
  -8   6   0        1.55        1.07      1.23 o 
  -7   6   0       79.09       85.26      5.61 o 
  -6   6   0       32.37       28.92      4.44 o 
  -5   6   0       46.97       57.94      8.74 o 
  -4   6   0      153.72      160.09      9.03 o 
  -3   6   0       71.99       74.82      4.79 o 
  -2   6   0       66.97       68.29      3.57 o 
  -1   6   0        2.31        2.15      0.86 o 
   0   6   0      120.24      118.11      3.41 o 
   1   6   0       38.68       37.30      2.15 o 
   2   6   0       12.61       11.48      1.14 o 
   3   6   0        3.22        4.96      2.27 o 
   4   6   0       50.64       51.57      5.98 o 
   5   6   0        4.79        4.82      3.00 o 
   6   6   0        0.71        1.06      1.47 o 
  -8   7   0        6.98        5.61      8.31 o 
  -7   7   0       81.61       87.59      7.54 o 
  -6   7   0       47.52       51.08      4.51 o 
  -5   7   0       10.84       10.48      5.55 o 
  -4   7   0      430.87      477.44     18.56 o 
  -3   7   0       70.70       70.04      4.77 o 
  -2   7   0       22.94       19.76      2.53 o 
  -1   7   0      110.46      106.34      2.92 o 
   0   7   0       32.60       38.57      2.62 o 
   1   7   0        4.33        3.90      1.61 o 
   2   7   0       11.38        7.91      3.42 o 
   3   7   0       22.49       22.58      4.24 o 
   4   7   0        1.07        0.99      1.07 o 
   5   7   0        0.55        0.40      1.38 o 
   6   7   0        2.51        2.79      2.22 o 
  -7   8   0       21.77       14.15     10.07 o 
  -6   8   0       21.24       17.18      9.16 o 
  -5   8   0       20.47       15.23      6.64 o 
  -4   8   0        3.68        3.45      2.08 o 
  -3   8   0        1.83        2.67      1.55 o 
  -2   8   0       17.26       18.38      4.75 o 
  -1   8   0       18.04       18.22      2.28 o 
   0   8   0        5.56        6.83      1.38 o 
   1   8   0       16.44       14.01      5.62 o 
   2   8   0       18.87       13.60      6.93 o 
   3   8   0        0.89        1.43      1.43 o 
   4   8   0       17.28        9.00      7.51 o 
   5   8   0        0.03        0.28      1.50 o 
  -6   9   0        1.64        0.54      1.24 o 
  -5   9   0        4.86        3.98      2.55 o 
  -4   9   0       45.82       52.15      5.08 o 
  -3   9   0        4.40        4.27      4.00 o 
  -2   9   0       30.65       31.45      5.48 o 
  -1   9   0       30.89       35.21      5.74 o 
   0   9   0       49.34       48.44     12.18 o 
   1   9   0       22.86       14.13     18.70 o 
   2   9   0        9.35        4.12      4.11 o 
   3   9   0        7.97        3.41      2.85 o 
  -4  10   0       36.13       37.85      7.11 o 
  -3  10   0        7.76        5.22      5.04 o 
  -2  10   0        8.63        7.02     10.67 o 
  -1  10   0        6.61        3.68      2.73 o 
   0  10   0       26.96       41.71      7.03 o 
   1  10   0        6.19        5.85      6.85 o 
  -2 -10   1        8.92        4.25      3.59 o 
  -1 -10   1        0.00        0.11      2.40 o 
   0 -10   1        5.44        3.91      6.48 o 
   1 -10   1        0.32        0.02      3.18 o 
   2 -10   1       77.13       95.67     11.49 o 
   3 -10   1        1.83        1.44      1.59 o 
   4 -10   1       25.07       26.91      8.86 o 
  -4  -9   1        1.60        1.72      1.60 o 
  -3  -9   1        8.90        5.94      3.65 o 
  -2  -9   1       16.15        9.16      5.81 o 
  -1  -9   1       68.39       71.37      8.72 o 
   0  -9   1       47.78       46.29      6.66 o 
   1  -9   1       10.81        6.14     11.59 o 
   2  -9   1       18.36       14.89      4.26 o 
   3  -9   1        0.00        1.10      1.11 o 
   4  -9   1       75.01       83.40      6.99 o 
   5  -9   1        2.12        1.23      1.95 o 
   6  -9   1        3.28        2.99      2.58 o 
  -5  -8   1        8.00        2.88      3.93 o 
  -4  -8   1       13.29        8.42      5.97 o 
  -3  -8   1        5.81        3.82      2.06 o 
  -2  -8   1        3.15        2.84      1.80 o 
  -1  -8   1        1.45        1.32      1.21 o 
   0  -8   1       24.48       22.70      2.96 o 
   1  -8   1        0.06        0.38      0.87 o 
   2  -8   1       20.57       23.95      3.71 o 
   3  -8   1        5.70        5.65      3.19 o 
   4  -8   1        1.45        2.32      1.48 o 
   5  -8   1       65.66       69.44      4.76 o 
   6  -8   1        0.17        0.39      1.30 o 
   7  -8   1       23.95       28.89      5.45 o 
  -6  -7   1        2.58        1.93      1.83 o 
  -5  -7   1        0.47        0.45      0.95 o 
  -4  -7   1        4.30        3.06      1.79 o 
  -3  -7   1       83.07       89.99      6.04 o 
  -2  -7   1       21.17       24.62      9.86 o 
  -1  -7   1       37.98       32.55      2.79 o 
   0  -7   1        0.20        0.31      0.32 o 
   1  -7   1       41.50       42.32      1.43 o 
   2  -7   1       29.22       33.70      2.67 o 
   3  -7   1        0.07        0.00      1.74 o 
   4  -7   1       85.69       97.95      5.85 o 
   5  -7   1       68.57       74.83      5.41 o 
   6  -7   1       41.51       40.74      8.97 o 
   7  -7   1        8.94        9.06      2.98 o 
   8  -7   1       17.79       18.73      6.82 o 
  -7  -6   1        8.62        7.79      3.34 o 
  -6  -6   1        5.38        4.36      3.04 o 
  -5  -6   1       14.53       15.64      7.30 o 
  -4  -6   1        0.60        0.66      1.32 o 
  -3  -6   1        0.00        0.57      1.89 o 
  -2  -6   1        0.24        1.25      1.13 o 
  -1  -6   1       13.48       11.89      0.77 o 
   0  -6   1       56.31       58.62      1.67 o 
   1  -6   1        0.67        0.61      0.26 o 
   2  -6   1        0.11        0.99      1.06 o 
   3  -6   1        6.72        7.26      3.54 o 
   4  -6   1        0.11        0.88      1.18 o 
   5  -6   1       26.31       31.44      3.76 o 
   6  -6   1       34.31       40.96      7.58 o 
   7  -6   1        5.10        8.21      2.66 o 
   8  -6   1       48.14       51.16      4.48 o 
  -7  -5   1        8.10        6.68      5.21 o 
  -6  -5   1        4.79        4.32      3.00 o 
  -5  -5   1        7.22        9.16      4.78 o 
  -4  -5   1       17.71       20.87      7.49 o 
  -3  -5   1        9.86       12.48      5.06 o 
  -2  -5   1        4.55        3.94      1.99 o 
  -1  -5   1        2.65        3.94      0.70 o 
   0  -5   1      104.45       95.83      2.32 o 
   1  -5   1       96.73      106.51      2.44 o 
   2  -5   1       92.40       95.23      4.35 o 
   3  -5   1        0.47        0.66      0.77 o 
   4  -5   1        0.25        0.55      0.30 o 
   5  -5   1        4.31        4.79      1.71 o 
   6  -5   1      165.26      167.86      8.77 o 
   7  -5   1       17.27       13.47      5.66 o 
   8  -5   1        0.57        0.84      2.13 o 
  -8  -4   1       58.52       69.68      6.42 o 
  -7  -4   1       28.02       21.78     10.35 o 
  -6  -4   1       13.31       10.71      5.25 o 
  -5  -4   1        6.23        7.01      2.37 o 
  -4  -4   1       10.48       13.19      0.79 o 
  -3  -4   1       63.62       64.60      4.11 o 
  -2  -4   1      601.33      672.07     21.56 o 
  -1  -4   1      911.84      891.22     33.08 o 
   0  -4   1      267.02      300.67      2.88 o 
   1  -4   1      887.08      901.12      8.90 o 
   2  -4   1      480.52      509.59     37.92 o 
   3  -4   1       10.05        8.66      0.91 o 
   4  -4   1       97.30       92.63      2.98 o 
   5  -4   1        0.62        0.42      0.36 o 
   6  -4   1        8.78        9.47      3.15 o 
   7  -4   1       28.66       19.57      3.09 o 
   8  -4   1       12.64        8.92      4.60 o 
   9  -4   1        2.53        2.61      3.40 o 
  -8  -3   1        2.79        1.27      2.16 o 
  -7  -3   1        6.42        4.63      3.69 o 
  -6  -3   1      128.59      116.52      4.46 o 
  -5  -3   1      142.44      133.80      5.56 o 
  -4  -3   1       33.16       33.07      1.63 o 
  -3  -3   1       81.42       86.36      2.27 o 
  -2  -3   1      535.17      571.23      9.25 o 
  -1  -3   1       34.72       37.39      0.93 o 
   0  -3   1      585.76      594.01      6.22 o 
   1  -3   1       87.56       90.16      1.21 o 
   2  -3   1      181.18      187.09      5.48 o 
   3  -3   1       59.34       56.28      1.55 o 
   4  -3   1      230.70      239.18     12.29 o 
   5  -3   1      172.30      164.61      9.57 o 
   6  -3   1        0.01        0.52      1.22 o 
   7  -3   1       34.70       28.90      3.12 o 
   8  -3   1        0.64        1.49      1.42 o 
   9  -3   1        2.00        2.28      1.29 o 
  -9  -2   1        1.52        2.11      2.34 o 
  -8  -2   1       27.94       32.83      4.87 o 
  -7  -2   1        3.94        3.37      1.59 o 
  -6  -2   1        0.59        0.61      0.75 o 
  -5  -2   1      151.51      154.45      4.25 o 
  -4  -2   1      329.27      346.50      7.53 o 
  -3  -2   1        4.30        5.93      0.55 o 
  -2  -2   1      744.14      716.09      8.13 o 
  -1  -2   1     1582.43     1580.14     12.37 o 
   0  -2   1     1004.21      989.80      6.22 o 
   1  -2   1      487.26      481.01      6.01 o 
   2  -2   1      124.00      109.21      1.89 o 
   3  -2   1       54.83       58.38      1.71 o 
   4  -2   1      200.60      192.78      4.78 o 
   5  -2   1       18.69       20.54      3.44 o 
   6  -2   1       34.12       32.72      2.63 o 
   7  -2   1       47.34       42.21      3.33 o 
   8  -2   1        3.91        3.16      1.51 o 
   9  -2   1        4.47        3.88      2.73 o 
  -9  -1   1        1.49        2.40      2.25 o 
  -8  -1   1       32.46       34.95      3.41 o 
  -7  -1   1        5.26        4.76      2.34 o 
  -6  -1   1       26.31       22.88      2.39 o 
  -5  -1   1       16.44       20.59      4.71 o 
  -4  -1   1       55.37       53.62      1.99 o 
  -3  -1   1      103.50       96.81      1.66 o 
  -2  -1   1      399.47      376.53      4.63 o 
  -1  -1   1     1867.62     1856.33     18.86 o 
   0  -1   1      290.58      263.50      2.51 o 
   1  -1   1     2469.14     2477.47     37.36 o 
   2  -1   1     2391.73     2422.27     35.15 o 
   3  -1   1      331.59      314.16      3.47 o 
   4  -1   1      181.07      185.70      7.30 o 
   5  -1   1        0.81        1.60      1.14 o 
   6  -1   1      380.23      379.21      8.57 o 
   7  -1   1       19.38       19.48      3.23 o 
   8  -1   1      234.49      237.68      9.26 o 
   9  -1   1        9.67        3.57      2.62 o 
  -9   0   1        0.35        1.37      1.00 o 
  -8   0   1        0.09        0.57      0.91 o 
  -7   0   1       20.69       23.28      2.29 o 
  -6   0   1       10.98       14.41      5.20 o 
  -5   0   1        0.47        1.18      0.87 o 
  -4   0   1      516.71      552.84      8.99 o 
  -3   0   1      909.48      930.48     10.83 o 
  -2   0   1     1217.80     1188.82     16.39 o 
  -1   0   1      740.39      715.44      4.56 o 
   0   0   1       11.31        8.83      0.29 o 
   1   0   1        7.71        6.05      0.41 o 
   2   0   1     7828.99     7814.07     97.12 o 
   3   0   1      263.20      268.62      3.44 o 
   4   0   1     3440.15     3638.98     88.62 o 
   5   0   1      223.81      222.68      4.77 o 
   6   0   1      385.25      374.90      9.87 o 
   7   0   1        3.15        1.64      1.18 o 
   8   0   1      280.81      239.94      7.85 o 
   9   0   1        7.25        4.66      3.30 o 
  -9   1   1        0.51        0.60      1.01 o 
  -8   1   1        4.51        6.14      3.51 o 
  -7   1   1       42.42       33.41      2.54 o 
  -6   1   1        2.15        1.15      0.92 o 
  -5   1   1      134.28      129.96      5.14 o 
  -4   1   1       39.51       47.62      2.34 o 
  -3   1   1       75.34       69.19      1.46 o 
  -2   1   1      460.79      441.45      3.96 o 
  -1   1   1        3.58        2.74      0.33 o 
   0   1   1      394.53      355.91      4.61 o 
   1   1   1      101.91       99.20      1.41 o 
   2   1   1        0.01        0.68      0.25 o 
   3   1   1        7.04        3.53      1.32 o 
   4   1   1       40.29       38.77      2.37 o 
   5   1   1      128.62      131.92      4.03 o 
   6   1   1       26.33       24.34      5.87 o 
   7   1   1       14.82       13.98      4.14 o 
   8   1   1       10.11        7.00      3.93 o 
   9   1   1        0.14        0.72      0.99 o 
  -9   2   1       31.26       30.48      3.68 o 
  -8   2   1        5.88        6.49      3.16 o 
  -7   2   1        0.01       -0.02      1.11 o 
  -6   2   1       70.37       74.79      3.68 o 
  -5   2   1      138.94      142.80      5.16 o 
  -4   2   1       37.15       38.86      1.68 o 
  -3   2   1      796.28      838.12     11.96 o 
  -2   2   1      128.98      119.98      1.63 o 
  -1   2   1       13.31        8.63      0.43 o 
   0   2   1      314.83      304.86      3.66 o 
   1   2   1      133.24      142.47      2.41 o 
   2   2   1     1483.54     1471.90     29.62 o 
   3   2   1       29.51       34.03      1.35 o 
   4   2   1       57.24       65.54      3.07 o 
   5   2   1        7.11        5.23      2.01 o 
   6   2   1       36.60       33.81      3.23 o 
   7   2   1       15.21       17.81      3.74 o 
   8   2   1       24.45       26.11      7.01 o 
  -9   3   1       12.69        4.76      3.62 o 
  -8   3   1        8.81        7.67      5.08 o 
  -7   3   1        2.38        5.08      1.55 o 
  -6   3   1       84.57       78.62      3.25 o 
  -5   3   1       33.35       38.14      2.12 o 
  -4   3   1        9.98       12.45      1.12 o 
  -3   3   1      178.55      189.76      3.82 o 
  -2   3   1       88.50      105.28      1.70 o 
  -1   3   1       36.61       38.81      1.00 o 
   0   3   1      206.51      217.25      2.53 o 
   1   3   1       88.48       81.96      1.53 o 
   2   3   1      103.64      104.64      2.10 o 
   3   3   1        0.60        0.53      0.38 o 
   4   3   1       36.41       23.55      7.44 o 
   5   3   1        4.57        5.15      2.24 o 
   6   3   1      159.78      151.66      7.06 o 
   7   3   1        1.17        1.83      1.96 o 
   8   3   1       10.01        5.74      4.14 o 
  -9   4   1        2.12        2.55      1.95 o 
  -8   4   1        9.95        8.13      5.73 o 
  -7   4   1       10.91        6.82      3.00 o 
  -6   4   1        0.45        1.03      0.99 o 
  -5   4   1       20.36       22.31      2.10 o 
  -4   4   1       82.49       83.88      2.70 o 
  -3   4   1      108.05      101.66      8.25 o 
  -2   4   1        9.45        8.74      0.51 o 
  -1   4   1      158.32      153.59      2.11 o 
   0   4   1        0.66        0.92      0.31 o 
   1   4   1      179.47      172.38      2.93 o 
   2   4   1      206.19      222.59      6.41 o 
   3   4   1        3.03        3.98      1.28 o 
   4   4   1       34.91       26.81      4.39 o 
   5   4   1       23.00       24.44      2.31 o 
   6   4   1        6.15        4.78      4.16 o 
   7   4   1        9.76        5.12      5.98 o 
  -8   5   1        0.14        0.18      1.45 o 
  -7   5   1        8.65        7.11      3.64 o 
  -6   5   1       27.15       30.42      5.01 o 
  -5   5   1       33.09       32.14      2.86 o 
  -4   5   1      163.89      163.65      5.42 o 
  -3   5   1       33.18       28.92      3.67 o 
  -2   5   1      119.17       88.91     12.36 o 
  -1   5   1      405.38      407.71      8.38 o 
   0   5   1       25.46       24.63      1.51 o 
   1   5   1        9.17        8.99      1.05 o 
   2   5   1      154.43      151.45      6.84 o 
   3   5   1       51.76       45.45      3.25 o 
   4   5   1       11.33       11.39      1.48 o 
   5   5   1        4.10        4.36      2.80 o 
   6   5   1        0.94        1.10      1.92 o 
   7   5   1        0.16        0.21      1.49 o 
  -8   6   1        3.25        4.36      2.58 o 
  -7   6   1      288.93      355.94     21.25 o 
  -6   6   1        1.66        2.79      1.78 o 
  -5   6   1      696.00      759.68     24.01 o 
  -4   6   1        1.10        1.76      1.51 o 
  -3   6   1      604.58      602.30     10.87 o 
  -2   6   1      155.98      157.24      5.67 o 
  -1   6   1      466.04      447.74     11.48 o 
   0   6   1       36.85       32.35      2.54 o 
   1   6   1      213.37      201.02      9.76 o 
   2   6   1      217.18      220.53      7.13 o 
   3   6   1       32.60       34.61      4.06 o 
   4   6   1      199.13      193.84     12.28 o 
   5   6   1        2.20        1.33      1.46 o 
   6   6   1        9.66        5.08      4.77 o 
  -7   7   1       75.85       81.30      6.67 o 
  -6   7   1        3.33        1.76      2.06 o 
  -5   7   1      222.08      232.71     13.28 o 
  -4   7   1       73.24       76.89      6.24 o 
  -3   7   1      142.83      139.68      7.77 o 
  -2   7   1      129.85      127.51      6.33 o 
  -1   7   1      117.27      107.73      4.23 o 
   0   7   1      213.52      215.83     10.90 o 
   1   7   1      259.23      252.58      8.75 o 
   2   7   1        4.32        4.73      2.31 o 
   3   7   1       90.59       96.16      7.21 o 
   4   7   1        0.49        1.12      1.56 o 
   5   7   1        6.29        2.90      1.53 o 
  -7   8   1        4.07        2.86      3.06 o 
  -6   8   1        0.56        0.32      2.05 o 
  -5   8   1       12.38       10.83      7.76 o 
  -4   8   1       21.57       20.92      3.24 o 
  -3   8   1        6.88        8.16      5.61 o 
  -2   8   1      159.25      162.74      8.72 o 
  -1   8   1        1.76        0.44      0.61 o 
   0   8   1       23.95       23.36      2.65 o 
   1   8   1       12.23        7.27      5.29 o 
   2   8   1       29.36       31.91      4.51 o 
   3   8   1        0.18        0.62      1.08 o 
   4   8   1        2.11        1.87      2.36 o 
  -5   9   1        6.09        3.78      2.50 o 
  -4   9   1        0.20        0.83      1.16 o 
  -3   9   1       15.03       16.95      4.12 o 
  -2   9   1       35.63       33.18      4.09 o 
  -1   9   1        0.73        0.01      2.72 o 
   0   9   1        6.36        3.15      2.41 o 
   1   9   1        0.80        0.59      1.72 o 
   2   9   1       35.91       30.18      5.40 o 
   3   9   1       16.63        7.86     15.94 o 
  -3  10   1       63.41       71.69      6.83 o 
  -2  10   1       50.35       43.24      6.58 o 
  -1  10   1       43.64       49.83      6.71 o 
   0  10   1       33.52       37.06     10.15 o 
  -2 -10   2        3.10        1.60      2.62 o 
  -1 -10   2       34.25       38.51      7.22 o 
   0 -10   2        0.50        1.55      2.42 o 
   1 -10   2       33.58       35.19      7.67 o 
   2 -10   2       17.27       13.09     14.03 o 
   3 -10   2        4.18        2.13      2.40 o 
   4 -10   2        2.48        2.25      1.88 o 
  -4  -9   2        2.79        1.34      1.51 o 
  -3  -9   2        5.95        6.52      4.58 o 
  -2  -9   2        2.99        3.52      1.48 o 
  -1  -9   2        3.30        2.77      3.68 o 
   0  -9   2       55.26       58.18     11.82 o 
   1  -9   2       32.22       27.52     16.80 o 
   2  -9   2       11.87       10.16      5.38 o 
   3  -9   2        7.44        5.00      3.08 o 
   4  -9   2       77.97       92.33      7.93 o 
   5  -9   2       10.37        8.57      5.50 o 
   6  -9   2        2.28        2.18      2.07 o 
  -5  -8   2       53.66       53.75      4.75 o 
  -4  -8   2       47.56       51.66      5.23 o 
  -3  -8   2       52.95       53.29      4.68 o 
  -2  -8   2       67.63       72.04      5.96 o 
  -1  -8   2       15.92        9.77      3.99 o 
   0  -8   2        2.07        1.52      0.73 o 
   1  -8   2        5.91        3.45      1.86 o 
   2  -8   2       29.07       26.78      5.70 o 
   3  -8   2        0.02        0.31      0.83 o 
   4  -8   2        0.25        0.64      0.78 o 
   5  -8   2       16.75       16.87      6.54 o 
   6  -8   2        0.12        0.55      1.76 o 
   7  -8   2        1.80        1.65      2.00 o 
  -6  -7   2        1.90        2.72      2.35 o 
  -5  -7   2       37.91       40.47      6.25 o 
  -4  -7   2        6.45        7.77      5.23 o 
  -3  -7   2       94.31      106.59     11.16 o 
  -2  -7   2       12.75       11.54      5.68 o 
  -1  -7   2        1.12        0.64      0.39 o 
   0  -7   2        1.70        1.15      0.46 o 
   1  -7   2      114.83      130.85      4.37 o 
   2  -7   2       30.30       26.40      2.54 o 
   3  -7   2        2.51        1.89      1.14 o 
   4  -7   2       34.09       30.76      3.62 o 
   5  -7   2       25.76       30.33     10.20 o 
   6  -7   2       35.99       36.94      4.39 o 
   7  -7   2        1.50        1.25      1.59 o 
  -7  -6   2        0.04        0.74      1.56 o 
  -6  -6   2       20.26       22.87      6.36 o 
  -5  -6   2        5.49        5.47      2.52 o 
  -4  -6   2        0.63       -0.12      2.34 o 
  -3  -6   2       54.07       53.94      5.38 o 
  -2  -6   2      128.04      142.14      6.09 o 
  -1  -6   2      128.80      110.69     10.08 o 
   0  -6   2       30.31       28.31      1.06 o 
   1  -6   2      107.67      114.94      2.21 o 
   2  -6   2       25.08       27.45      2.79 o 
   3  -6   2       65.62       65.90      3.35 o 
   4  -6   2        3.67        2.82      1.22 o 
   5  -6   2        0.85        2.58      1.80 o 
   6  -6   2        0.42        0.46      1.27 o 
   7  -6   2       32.50       30.21      4.62 o 
   8  -6   2        0.60        1.31      2.23 o 
  -7  -5   2        0.61        0.67      1.13 o 
  -6  -5   2       54.31       56.28      5.36 o 
  -5  -5   2        1.23        2.56      2.26 o 
  -4  -5   2        0.68        0.64      1.32 o 
  -3  -5   2        4.29        9.96      4.97 o 
  -2  -5   2       11.30       15.31      6.67 o 
  -1  -5   2        0.80        0.44      0.21 o 
   0  -5   2       26.88       30.53      1.13 o 
   1  -5   2       11.54       12.86      1.08 o 
   2  -5   2        8.34       12.85      1.90 o 
   3  -5   2       62.18       48.43      8.19 o 
   4  -5   2       28.92       29.15      3.39 o 
   5  -5   2        0.04        0.42      0.70 o 
   6  -5   2        6.47        4.79      1.56 o 
   7  -5   2        3.85        3.62      2.69 o 
   8  -5   2       19.80       18.55     11.34 o 
  -8  -4   2        2.63        2.45      1.62 o 
  -7  -4   2        2.15        1.16      1.60 o 
  -6  -4   2      102.90      113.36      8.75 o 
  -5  -4   2      162.43      166.08      5.71 o 
  -4  -4   2        4.08        3.59      0.38 o 
  -3  -4   2      351.74      393.38     19.27 o 
  -2  -4   2       68.23       66.35      3.75 o 
  -1  -4   2       89.94       92.52      1.66 o 
   0  -4   2      344.78      334.51      9.62 o 
   1  -4   2      526.69      554.30      8.10 o 
   2  -4   2      190.67      203.62      2.86 o 
   3  -4   2     1251.66     1305.41     27.93 o 
   4  -4   2      224.14      226.89      9.40 o 
   5  -4   2      194.04      189.19      5.39 o 
   6  -4   2      261.30      259.52      8.41 o 
   7  -4   2        0.39        0.62      1.20 o 
   8  -4   2       59.71       50.33      4.38 o 
   9  -4   2        2.19        0.94      1.23 o 
  -8  -3   2        2.82        2.56      3.99 o 
  -7  -3   2        0.84        2.67      2.63 o 
  -6  -3   2       61.75       61.69      3.51 o 
  -5  -3   2       60.70       65.12      2.24 o 
  -4  -3   2        3.27        2.42      0.69 o 
  -3  -3   2       15.31       14.74      0.99 o 
  -2  -3   2       37.84       36.73      2.39 o 
  -1  -3   2      234.79      251.81      2.82 o 
   0  -3   2      304.65      289.39      2.68 o 
   1  -3   2      101.57      119.05      2.64 o 
   2  -3   2      635.04      655.79      6.59 o 
   3  -3   2      111.59      122.92      2.42 o 
   4  -3   2        4.26        5.55      1.04 o 
   5  -3   2       68.63       68.96      3.44 o 
   6  -3   2        9.91        8.77      3.03 o 
   7  -3   2       20.78       15.09      6.76 o 
   8  -3   2       18.99       20.16      3.06 o 
   9  -3   2        0.20        0.28      1.20 o 
  -9  -2   2        4.62        2.30      2.10 o 
  -8  -2   2        2.50        2.54      3.32 o 
  -7  -2   2        1.09        0.95      0.92 o 
  -6  -2   2       76.51       82.50      3.89 o 
  -5  -2   2       67.06       61.43      2.44 o 
  -4  -2   2       44.65       43.01      1.72 o 
  -3  -2   2        2.01        2.00      0.63 o 
  -2  -2   2       54.78       49.10      1.09 o 
  -1  -2   2        0.22        0.40      0.19 o 
   0  -2   2     8127.39     7933.20     93.48 o 
   1  -2   2      676.43      653.05      4.85 o 
   2  -2   2      509.88      481.77      8.63 o 
   3  -2   2      348.68      346.09      4.54 o 
   4  -2   2        1.41        2.26      1.04 o 
   5  -2   2        9.04       11.40      3.51 o 
   6  -2   2       80.02       80.10      4.38 o 
   7  -2   2       15.57       16.98      4.66 o 
   8  -2   2        0.56        0.79      1.06 o 
   9  -2   2        0.33        1.44      1.02 o 
  -9  -1   2        4.26        2.89      2.41 o 
  -8  -1   2        1.10        2.60      1.74 o 
  -7  -1   2        2.88        2.78      1.44 o 
  -6  -1   2        0.25        0.84      0.75 o 
  -5  -1   2        2.17        2.95      1.19 o 
  -4  -1   2      147.32      146.92      3.82 o 
  -3  -1   2       77.48       74.89      1.99 o 
  -2  -1   2      233.00      233.67      3.40 o 
  -1  -1   2      367.10      354.28      4.44 o 
   0  -1   2        2.41        2.10      0.40 o 
   1  -1   2      214.57      209.50      4.01 o 
   2  -1   2      393.36      368.98      3.50 o 
   3  -1   2       55.12       59.68      2.09 o 
   4  -1   2      132.72      141.93      4.94 o 
   5  -1   2      213.40      223.12      7.13 o 
   6  -1   2        8.00        9.10      2.75 o 
   7  -1   2       31.34       31.19      3.76 o 
   8  -1   2       29.70       21.16      4.59 o 
   9  -1   2        0.60        1.78      1.21 o 
  -9   0   2        0.62        1.65      1.33 o 
  -8   0   2        0.00        0.24      1.08 o 
  -7   0   2       22.46       19.17      2.08 o 
  -6   0   2       42.99       42.80      2.74 o 
  -5   0   2       25.97       28.69      1.96 o 
  -4   0   2        5.26        8.34      2.73 o 
  -3   0   2      583.66      608.08      6.68 o 
  -2   0   2      167.11      165.64      3.35 o 
  -1   0   2       91.79       92.98      1.17 o 
   0   0   2     3635.68     3326.45     95.61 o 
   1   0   2     1126.10     1112.32     13.18 o 
   2   0   2      159.08      150.81      3.23 o 
   3   0   2       11.84       12.45      1.40 o 
   4   0   2      273.77      267.28      7.46 o 
   5   0   2       56.34       49.18      3.29 o 
   6   0   2      507.54      490.58      9.26 o 
   7   0   2       14.56       14.95      4.83 o 
   8   0   2       69.75       59.35      4.77 o 
   9   0   2       28.57       24.28      6.47 o 
  -9   1   2        7.92        5.46      2.36 o 
  -8   1   2        0.22        0.35      1.05 o 
  -7   1   2       14.66       11.14      4.30 o 
  -6   1   2       43.33       38.72      3.59 o 
  -5   1   2       77.78       75.17      3.32 o 
  -4   1   2        4.75        8.80      1.54 o 
  -3   1   2       15.30       16.14      0.78 o 
  -2   1   2        1.75        1.88      0.66 o 
  -1   1   2      549.09      508.04      3.68 o 
   0   1   2       63.62       58.37      1.03 o 
   1   1   2      203.86      164.43      8.91 o 
   2   1   2       57.56       49.77      1.28 o 
   3   1   2       92.14       98.96      2.86 o 
   4   1   2        2.25        4.36      1.65 o 
   5   1   2       32.83       39.63      3.43 o 
   6   1   2      140.69      132.25      5.94 o 
   7   1   2       18.09       11.92      3.86 o 
   8   1   2        5.01        2.19      1.59 o 
  -9   2   2       13.04        7.16      4.25 o 
  -8   2   2       19.88       18.04      1.90 o 
  -7   2   2      160.37      156.69      8.81 o 
  -6   2   2       10.11       16.58      4.98 o 
  -5   2   2       61.22       64.44      2.66 o 
  -4   2   2       20.20       20.50      1.20 o 
  -3   2   2       44.45       43.65      1.60 o 
  -2   2   2      198.43      212.41      2.34 o 
  -1   2   2      609.06      611.54      4.67 o 
   0   2   2        0.71        0.38      0.25 o 
   1   2   2      231.70      237.90      2.76 o 
   2   2   2       40.90       48.05      1.90 o 
   3   2   2        1.17        2.53      1.06 o 
   4   2   2      178.41      167.95      6.09 o 
   5   2   2        1.34        1.53      0.83 o 
   6   2   2      166.47      165.46      8.99 o 
   7   2   2        0.47        0.41      0.91 o 
   8   2   2       15.90       18.81      8.33 o 
  -9   3   2       25.85       29.28      3.25 o 
  -8   3   2       14.43        8.69      4.80 o 
  -7   3   2       68.39       62.66      4.34 o 
  -6   3   2      320.14      324.89     10.75 o 
  -5   3   2       42.24       49.12      2.50 o 
  -4   3   2        0.09        0.34      0.44 o 
  -3   3   2      199.91      209.38      2.92 o 
  -2   3   2      109.75      111.84      2.01 o 
  -1   3   2     1070.68     1173.77     15.52 o 
   0   3   2       77.94       76.34      1.74 o 
   1   3   2       59.26       63.94      1.86 o 
   2   3   2       10.50       12.93      1.59 o 
   3   3   2       58.89       57.24      2.84 o 
   4   3   2       20.00       20.75      4.11 o 
   5   3   2        0.06        0.93      1.06 o 
   6   3   2        1.22        1.64      1.15 o 
   7   3   2        0.51        0.83      2.80 o 
   8   3   2        8.71        3.13      4.55 o 
  -9   4   2       12.06       10.29     10.82 o 
  -8   4   2        6.77       10.06      4.56 o 
  -7   4   2        1.84        1.47      1.17 o 
  -6   4   2        5.41        8.17      2.61 o 
  -5   4   2        4.10        3.56      0.95 o 
  -4   4   2        0.93        1.50      0.68 o 
  -3   4   2        7.81        5.80      0.78 o 
  -2   4   2       40.36       27.67      1.12 o 
  -1   4   2        1.27        0.56      0.29 o 
   0   4   2        6.81        8.60      1.06 o 
   1   4   2       37.96       38.91      1.71 o 
   2   4   2       24.28       24.55      1.62 o 
   3   4   2        1.33        2.40      1.10 o 
   4   4   2       15.08       13.02      3.55 o 
   5   4   2        7.99        7.72      3.35 o 
   6   4   2        2.07        1.34      1.75 o 
   7   4   2        1.32        1.76      2.55 o 
  -8   5   2        0.94        0.55      1.62 o 
  -7   5   2        1.50        1.61      1.79 o 
  -6   5   2        4.48        3.80      2.61 o 
  -5   5   2       30.70       28.27      2.30 o 
  -4   5   2      432.61      431.51     14.04 o 
  -3   5   2       14.83       12.41      1.29 o 
  -2   5   2       64.72       64.56      1.90 o 
  -1   5   2       40.07       39.31      1.90 o 
   0   5   2       22.66       22.73      2.00 o 
   1   5   2      217.43      208.81      4.76 o 
   2   5   2        6.45        6.62      2.35 o 
   3   5   2      361.55      387.38     11.80 o 
   4   5   2       37.33       39.17      4.00 o 
   5   5   2       78.54       84.74      6.97 o 
   6   5   2       47.60       52.64      7.08 o 
  -8   6   2       19.24       25.11      7.64 o 
  -7   6   2        0.24       -0.04      1.68 o 
  -6   6   2        0.00        0.86      1.53 o 
  -5   6   2       22.04       24.78      3.84 o 
  -4   6   2       25.69       25.10      8.98 o 
  -3   6   2      381.44      410.73     22.70 o 
  -2   6   2      140.23      129.87      4.44 o 
  -1   6   2      782.73      762.96     25.85 o 
   0   6   2       13.04       13.57      2.48 o 
   1   6   2      664.39      718.30     19.38 o 
   2   6   2        0.42        0.20      0.66 o 
   3   6   2      275.24      280.01     10.42 o 
   4   6   2        0.21        0.56      1.43 o 
   5   6   2       90.58       97.18      7.92 o 
   6   6   2       47.83       46.38      5.50 o 
  -7   7   2        3.36        1.44      1.54 o 
  -6   7   2        1.71        1.58      1.70 o 
  -5   7   2       27.23       25.93      2.90 o 
  -4   7   2      115.41      124.62      7.61 o 
  -3   7   2       85.50       84.15      6.65 o 
  -2   7   2       16.09       10.80      5.53 o 
  -1   7   2       27.10       24.49      1.79 o 
   0   7   2       34.40       32.30      2.50 o 
   1   7   2        1.84        1.26      0.85 o 
   2   7   2       35.56       36.04      3.74 o 
   3   7   2       70.20       65.98      5.08 o 
   4   7   2        0.04        0.67      0.85 o 
   5   7   2       83.64       83.46      8.26 o 
  -6   8   2        0.47        1.02      3.14 o 
  -5   8   2       27.56       32.19      6.78 o 
  -4   8   2        0.12        0.82      1.01 o 
  -3   8   2       21.95       23.13      3.57 o 
  -2   8   2        7.35        4.49      4.53 o 
  -1   8   2       41.51       41.36      4.29 o 
   0   8   2       22.19       21.07      5.74 o 
   1   8   2       25.05       27.88      3.31 o 
   2   8   2        9.14        7.43      3.34 o 
   3   8   2        0.85        0.22      0.79 o 
   4   8   2       16.28        7.34      9.11 o 
  -5   9   2        1.66        1.25      1.94 o 
  -4   9   2       13.40       16.14      3.31 o 
  -3   9   2        0.00       -0.01      2.07 o 
  -2   9   2        3.68        2.57      3.15 o 
  -1   9   2       37.19       38.84      6.49 o 
   0   9   2       10.82        5.15      5.96 o 
   1   9   2       32.93       42.27      6.24 o 
   2   9   2       16.55        7.52     12.73 o 
  -2 -10   3       16.81        6.63      9.76 o 
  -1 -10   3        0.12        2.61      3.45 o 
   0 -10   3        0.94        1.13      2.89 o 
   1 -10   3        0.77        3.03      5.30 o 
   2 -10   3       14.25        9.44      6.40 o 
   3 -10   3        5.84        5.82      4.76 o 
   4 -10   3        1.00        1.21      1.43 o 
  -4  -9   3        0.40        0.97      1.36 o 
  -3  -9   3       57.77       58.36      6.11 o 
  -2  -9   3        6.50        4.42      3.69 o 
  -1  -9   3       45.29       42.25      7.11 o 
   0  -9   3        9.45        6.92     11.38 o 
   2  -9   3        7.30        4.44      2.95 o 
   3  -9   3       10.77        7.93      4.27 o 
   4  -9   3      125.48      133.15      9.80 o 
   5  -9   3       49.75       49.42      4.73 o 
   6  -9   3        2.59        0.57      2.66 o 
  -5  -8   3        0.66        0.57      1.67 o 
  -4  -8   3       40.00       45.19      6.46 o 
  -3  -8   3       46.86       40.55     10.41 o 
  -2  -8   3       32.24       33.01      4.19 o 
  -1  -8   3      185.08      180.93     11.71 o 
   0  -8   3       27.77       32.57      2.60 o 
   1  -8   3      164.30      151.00     10.03 o 
   2  -8   3       16.82       19.27      3.29 o 
   3  -8   3       84.44       77.43      5.52 o 
   4  -8   3       28.20       29.07      4.11 o 
   5  -8   3       44.47       45.89      4.12 o 
   6  -8   3        0.10        1.18      1.85 o 
   7  -8   3        3.86        3.69      3.52 o 
  -6  -7   3       28.42       33.39      4.71 o 
  -5  -7   3       10.15        9.56      7.70 o 
  -4  -7   3        4.44        5.80      2.71 o 
  -3  -7   3        0.92        0.78      1.49 o 
  -2  -7   3       31.91       31.85      8.52 o 
  -1  -7   3       10.38        7.99      1.15 o 
   0  -7   3       46.35       46.67      1.79 o 
   1  -7   3       45.60       39.72      2.48 o 
   2  -7   3       83.06       73.11      8.01 o 
   3  -7   3        0.34        0.35      1.22 o 
   4  -7   3       28.38       30.39      4.13 o 
   5  -7   3        0.57        0.91      1.12 o 
   6  -7   3       50.54       49.04      4.47 o 
   7  -7   3       22.03       15.41      9.97 o 
  -7  -6   3        2.10        2.43      2.60 o 
  -6  -6   3        2.70        3.53      2.24 o 
  -5  -6   3        9.04        7.98      2.76 o 
  -4  -6   3        0.64        0.97      1.29 o 
  -3  -6   3       23.14       21.31      8.09 o 
  -2  -6   3       74.34       71.79      5.00 o 
  -1  -6   3        0.73        1.04      0.36 o 
   0  -6   3       26.99       26.00      1.55 o 
   1  -6   3       12.21       12.32      1.06 o 
   2  -6   3       26.69       25.36      1.42 o 
   3  -6   3        0.25        0.44      0.43 o 
   4  -6   3       44.89       46.33      4.50 o 
   5  -6   3        5.69        5.45      2.88 o 
   6  -6   3       19.75       17.61      8.59 o 
   7  -6   3       32.60       28.33      6.17 o 
   8  -6   3        0.02        1.06      1.19 o 
  -7  -5   3        2.61        2.21      2.43 o 
  -6  -5   3      182.15      200.26     10.49 o 
  -5  -5   3        0.16        0.73      1.02 o 
  -4  -5   3       10.16       13.15      4.63 o 
  -3  -5   3        8.76        7.77      3.29 o 
  -2  -5   3       17.43       20.59      5.57 o 
  -1  -5   3       11.59       11.20      2.01 o 
   0  -5   3        1.25        1.43      0.49 o 
   1  -5   3       15.75       12.70      1.01 o 
   2  -5   3        0.38        0.33      0.50 o 
   3  -5   3        6.20        6.63      0.94 o 
   4  -5   3       35.56       33.88      1.94 o 
   5  -5   3      142.29      147.75      5.67 o 
   6  -5   3       22.27       18.52      6.07 o 
   7  -5   3       90.89       92.26      5.79 o 
   8  -5   3       12.65        8.08      6.04 o 
  -8  -4   3        4.73        4.07      3.74 o 
  -7  -4   3        0.17        0.63      1.50 o 
  -6  -4   3        1.94        1.70      2.12 o 
  -5  -4   3      100.29      106.02      4.05 o 
  -4  -4   3      211.74      203.35      4.34 o 
  -3  -4   3       50.58       53.26      4.34 o 
  -2  -4   3      325.57      279.82     17.82 o 
  -1  -4   3      324.40      332.19      5.53 o 
   0  -4   3      331.63      341.56      5.10 o 
   1  -4   3      213.39      219.49      3.28 o 
   2  -4   3        0.27        0.33      0.31 o 
   3  -4   3        1.85        2.44      0.90 o 
   4  -4   3       36.63       34.40      2.01 o 
   5  -4   3       95.75       98.96      3.86 o 
   6  -4   3        4.35        5.11      1.93 o 
   7  -4   3      124.50      128.32      6.57 o 
   8  -4   3        5.67        2.95      3.44 o 
  -8  -3   3       15.58       20.51      4.62 o 
  -7  -3   3        9.42        8.03      4.07 o 
  -6  -3   3       40.36       39.59      2.60 o 
  -5  -3   3       26.17       24.43      1.75 o 
  -4  -3   3        9.73       10.48      1.87 o 
  -3  -3   3       28.75       27.31      1.18 o 
  -2  -3   3      258.35      236.31      3.62 o 
  -1  -3   3      208.10      187.88      2.15 o 
   0  -3   3       30.58       29.77      0.98 o 
   1  -3   3      167.00      155.40      2.24 o 
   2  -3   3       34.90       36.98      1.99 o 
   3  -3   3       30.36       28.88      1.61 o 
   4  -3   3      145.68      145.53      5.25 o 
   5  -3   3        0.26        0.71      0.67 o 
   6  -3   3        1.83        1.47      1.18 o 
   7  -3   3        1.28        1.40      1.47 o 
   8  -3   3       23.50       27.31      5.57 o 
  -9  -2   3        3.38        2.52      3.57 o 
  -8  -2   3       38.05       31.40      4.32 o 
  -7  -2   3       58.35       59.32      3.46 o 
  -6  -2   3       11.29       11.61      3.25 o 
  -5  -2   3      134.02      145.87      3.75 o 
  -4  -2   3      443.71      463.49     11.06 o 
  -3  -2   3        2.93        4.53      1.49 o 
  -2  -2   3       63.52       62.95      1.81 o 
  -1  -2   3       70.21       77.01      1.45 o 
   0  -2   3     2491.65     2481.02     50.18 o 
   1  -2   3      168.11      183.95      2.65 o 
   2  -2   3      191.25      189.72      3.35 o 
   3  -2   3       95.16       92.25      2.93 o 
   4  -2   3      434.16      451.38     12.64 o 
   5  -2   3      224.34      221.05      5.21 o 
   6  -2   3        1.45        2.00      1.00 o 
   7  -2   3       18.62       13.25      5.27 o 
   8  -2   3       18.20       11.12      5.93 o 
  -9  -1   3        1.06        1.29      1.73 o 
  -8  -1   3       90.90      102.10      6.11 o 
  -7  -1   3       32.08       31.29      2.96 o 
  -6  -1   3       56.68       56.63      2.97 o 
  -5  -1   3      172.92      174.91      4.10 o 
  -4  -1   3       25.30       26.73      1.87 o 
  -3  -1   3      179.33      175.36      3.12 o 
  -2  -1   3      240.27      238.94      3.18 o 
  -1  -1   3       46.89       43.77      1.08 o 
   0  -1   3       77.57       69.66      1.37 o 
   1  -1   3      153.49      144.58      1.98 o 
   2  -1   3       21.07       21.33      1.13 o 
   3  -1   3       33.22       28.00      1.75 o 
   4  -1   3       16.81       16.19      2.43 o 
   5  -1   3       20.96       21.57      5.70 o 
   6  -1   3      123.56      117.42      5.23 o 
   7  -1   3        1.91        2.10      1.63 o 
   8  -1   3       36.08       25.89      5.51 o 
  -9   0   3        0.23        0.33      0.75 o 
  -8   0   3       19.79       14.46      5.41 o 
  -7   0   3       69.09       66.11      4.55 o 
  -6   0   3      109.41      111.58      3.97 o 
  -5   0   3       11.68       12.54      1.82 o 
  -4   0   3       82.07       88.71      3.47 o 
  -3   0   3       21.22       23.99      1.25 o 
  -2   0   3       76.96       77.80      1.39 o 
  -1   0   3      269.17      279.76      3.08 o 
   0   0   3      160.85      151.07      2.03 o 
   1   0   3      226.63      242.01      3.43 o 
   2   0   3      462.61      443.55      5.13 o 
   3   0   3      258.66      262.66      5.58 o 
   4   0   3       57.96       62.71      4.06 o 
   5   0   3      172.68      176.03      5.41 o 
   6   0   3        0.72        2.86      1.21 o 
   7   0   3        2.63        1.15      1.04 o 
   8   0   3       99.93      107.12      7.47 o 
  -9   1   3        1.10        0.85      1.36 o 
  -8   1   3        1.12        0.81      0.73 o 
  -7   1   3       61.18       54.97      4.02 o 
  -6   1   3       54.52       50.96      4.01 o 
  -5   1   3       76.87       81.64      3.17 o 
  -4   1   3       85.95       91.52      2.87 o 
  -3   1   3       12.32       13.74      0.88 o 
  -2   1   3      252.90      268.06      2.45 o 
  -1   1   3        0.78        2.75      1.01 o 
   0   1   3      110.97      119.80      1.58 o 
   1   1   3       76.07       72.51      1.61 o 
   2   1   3        6.26        5.68      1.26 o 
   3   1   3       36.05       31.21      2.02 o 
   4   1   3       20.98       20.00      2.42 o 
   5   1   3       56.14       56.68      3.39 o 
   6   1   3       54.31       48.88      4.75 o 
   7   1   3       38.31       37.87      4.63 o 
   8   1   3        0.11        0.78      0.98 o 
  -9   2   3        1.11        1.17      0.87 o 
  -8   2   3        0.84        1.21      1.27 o 
  -7   2   3        5.71        2.88      1.37 o 
  -6   2   3       17.62       17.57      4.60 o 
  -5   2   3       20.17       20.32      2.62 o 
  -4   2   3      298.29      338.61      7.37 o 
  -3   2   3      128.57      150.45      2.59 o 
  -2   2   3      459.53      507.31      4.80 o 
  -1   2   3      338.68      359.19      5.34 o 
   0   2   3      698.26      731.25     14.54 o 
   1   2   3      971.94     1025.46     19.57 o 
   2   2   3        0.13        0.75      0.71 o 
   3   2   3      418.80      481.10     13.24 o 
   4   2   3       15.96       16.13      5.65 o 
   5   2   3       54.70       49.01      3.45 o 
   6   2   3       10.49        7.69      3.15 o 
   7   2   3       13.09        7.36      5.29 o 
   8   2   3       68.34       76.82      7.70 o 
  -9   3   3       10.96        9.82     10.21 o 
  -8   3   3        0.61        0.84      0.99 o 
  -7   3   3        1.05        1.27      1.02 o 
  -6   3   3       19.33       17.02      2.85 o 
  -5   3   3      212.33      222.92      4.70 o 
  -4   3   3      406.03      412.64     14.23 o 
  -3   3   3      127.67      127.12      6.96 o 
  -2   3   3      558.04      601.33     16.77 o 
  -1   3   3        3.50        3.94      1.54 o 
   0   3   3      122.31      159.52      2.82 o 
   1   3   3      181.82      184.96      5.87 o 
   2   3   3       95.69      113.29      4.75 o 
   3   3   3      239.70      244.86      8.74 o 
   4   3   3        0.83        1.21      0.92 o 
   5   3   3       16.74       14.31      5.05 o 
   6   3   3        5.48        4.04      1.52 o 
   7   3   3        2.45        1.56      2.17 o 
  -9   4   3        0.01        1.01      1.66 o 
  -8   4   3       10.64       16.28      3.97 o 
  -7   4   3       47.32       55.66      2.96 o 
  -6   4   3        4.46        3.77      2.02 o 
  -5   4   3      134.98      137.17      5.19 o 
  -4   4   3       66.62       71.07      2.07 o 
  -3   4   3       60.10       57.53      1.86 o 
  -2   4   3        7.54        8.84      1.08 o 
  -1   4   3      133.79      133.98      3.57 o 
   0   4   3      111.35      101.57      3.30 o 
   1   4   3      166.86      169.21      6.95 o 
   2   4   3       28.83       27.26      2.24 o 
   3   4   3       18.69       20.71      2.76 o 
   4   4   3      125.41      124.71      5.59 o 
   5   4   3        2.76        3.20      1.32 o 
   6   4   3        4.23        4.26      2.74 o 
   7   4   3        7.06        6.31      3.83 o 
  -8   5   3        3.80        1.84      1.78 o 
  -7   5   3        3.87        3.70      2.70 o 
  -6   5   3        1.77        0.89      1.14 o 
  -5   5   3       69.95       67.43      3.24 o 
  -4   5   3      186.32      183.58      4.46 o 
  -3   5   3       21.78       24.15      1.29 o 
  -2   5   3      103.95       92.09      4.45 o 
  -1   5   3        6.86        7.26      3.38 o 
   0   5   3      361.98      369.23      5.72 o 
   1   5   3       80.06       76.80      2.94 o 
   2   5   3        0.01        0.43      0.82 o 
   3   5   3        1.27        1.50      0.97 o 
   4   5   3        0.74        0.67      0.60 o 
   5   5   3       47.64       53.62      6.08 o 
   6   5   3        0.27        1.14      1.86 o 
  -8   6   3        0.68        2.51      2.94 o 
  -7   6   3       17.69       12.94     12.15 o 
  -6   6   3       39.80       37.88      3.37 o 
  -5   6   3       59.61       53.52      4.24 o 
  -4   6   3        9.04        9.11      4.82 o 
  -3   6   3       88.33       86.94      3.90 o 
  -2   6   3       11.98        8.89      1.36 o 
  -1   6   3      114.79      123.39      4.63 o 
   0   6   3       32.90       36.70      2.33 o 
   1   6   3      137.31      147.83      5.74 o 
   2   6   3        3.23        1.98      1.96 o 
   3   6   3      223.65      230.58      7.97 o 
   4   6   3        4.79        3.58      2.81 o 
   5   6   3      175.71      191.57      9.77 o 
  -7   7   3        5.85        4.16      4.70 o 
  -6   7   3       10.16        9.32     11.11 o 
  -5   7   3        0.04        0.38      1.01 o 
  -4   7   3        5.54        3.89      2.91 o 
  -3   7   3        5.77        4.51      1.77 o 
  -2   7   3       92.06       84.11      5.19 o 
  -1   7   3      115.28      104.77      4.58 o 
   0   7   3       59.63       59.95      3.66 o 
   1   7   3       93.96       99.30      5.37 o 
   2   7   3       21.91       10.12      9.23 o 
   3   7   3        0.14        0.32      1.65 o 
   4   7   3        0.01        1.42      1.43 o 
  -6   8   3        7.59        3.84      6.29 o 
  -5   8   3        0.78        0.31      2.32 o 
  -4   8   3       15.47       19.01      3.71 o 
  -3   8   3       52.31       65.01      5.85 o 
  -2   8   3        0.04        0.54      1.07 o 
  -1   8   3       60.82       75.63      4.38 o 
   0   8   3        0.35        0.58      0.93 o 
   1   8   3       27.90       29.96      3.10 o 
   2   8   3       13.80        9.45      8.18 o 
   3   8   3       13.21        9.69      3.45 o 
  -4   9   3       14.30       11.34     10.37 o 
  -3   9   3        0.24        0.22      1.34 o 
  -2   9   3        0.01       -0.08      1.02 o 
   0   9   3        0.20        0.61      0.87 o 
   1   9   3        0.05        0.20      1.42 o 
  -2 -10   4        9.72        4.09     11.13 o 
  -1 -10   4        1.99        1.44      3.40 o 
   0 -10   4        8.28        2.69      6.46 o 
   1 -10   4        4.66        6.79      5.46 o 
   2 -10   4        2.54        5.03      5.53 o 
   3 -10   4        0.55        0.49      2.29 o 
   4 -10   4        0.03        0.45      0.73 o 
  -4  -9   4       19.60       17.92      6.93 o 
  -3  -9   4       23.36       35.17      7.41 o 
  -2  -9   4        1.93        2.36      2.07 o 
  -1  -9   4        0.40        0.97      0.84 o 
   0  -9   4        1.89        2.16      2.63 o 
   1  -9   4       75.00       75.37      8.57 o 
   2  -9   4       33.44       33.30      6.67 o 
   3  -9   4       27.09       21.25      2.86 o 
   4  -9   4       46.41       51.74      5.10 o 
   5  -9   4        0.01        0.41      1.15 o 
  -5  -8   4        1.27        1.12      1.55 o 
  -4  -8   4        8.81        7.37      2.62 o 
  -3  -8   4        8.38        6.63      5.48 o 
  -2  -8   4        0.34        0.88      1.48 o 
  -1  -8   4        2.43        2.90      2.29 o 
   0  -8   4       44.47       40.81      2.79 o 
   1  -8   4        5.82        2.37      1.32 o 
   2  -8   4        8.58        7.43      4.73 o 
   3  -8   4       19.83       20.10      3.45 o 
   4  -8   4       11.60        9.21      5.13 o 
   5  -8   4       34.30       29.61      5.55 o 
   6  -8   4        0.12        0.68      1.97 o 
  -6  -7   4       25.21       20.80      6.18 o 
  -5  -7   4        2.83        2.74      2.02 o 
  -4  -7   4        3.08        4.59      2.73 o 
  -3  -7   4        3.80        4.33      2.61 o 
  -2  -7   4        0.03        1.03      1.13 o 
  -1  -7   4        5.15        3.10      1.27 o 
   0  -7   4        2.20        2.27      1.01 o 
   1  -7   4        0.98        0.69      0.83 o 
   2  -7   4        0.97        1.03      0.58 o 
   3  -7   4        6.17        4.82      1.81 o 
   4  -7   4        0.60        0.89      1.57 o 
   5  -7   4        0.13        0.06      3.28 o 
   6  -7   4       84.07       92.70      7.79 o 
   7  -7   4        1.27        0.14      1.49 o 
  -7  -6   4        7.19        4.31      4.05 o 
  -6  -6   4      265.31      285.32     13.94 o 
  -5  -6   4      100.70      103.52      8.07 o 
  -4  -6   4      165.88      174.62     11.35 o 
  -3  -6   4       78.91       82.18      5.61 o 
  -2  -6   4       21.99       20.40      7.70 o 
  -1  -6   4       15.25       14.42      1.31 o 
   0  -6   4      163.16      145.89      5.41 o 
   1  -6   4        7.93        5.71      2.18 o 
   2  -6   4        3.88        3.04      0.88 o 
   3  -6   4       56.37       55.83      2.27 o 
   4  -6   4        0.80        0.65      0.65 o 
   5  -6   4        7.31        6.95      3.04 o 
   6  -6   4       14.12       10.55      5.88 o 
   7  -6   4       13.79        8.35      7.16 o 
  -7  -5   4       18.11        9.75      8.52 o 
  -6  -5   4       15.46       15.49      6.80 o 
  -5  -5   4       13.02       14.61      6.79 o 
  -4  -5   4      175.04      186.07      8.82 o 
  -3  -5   4        5.21        6.19      2.53 o 
  -2  -5   4       30.16       24.54      2.27 o 
  -1  -5   4        0.01        0.48      0.34 o 
   0  -5   4       80.89       77.15      2.57 o 
   1  -5   4        3.67        3.51      1.23 o 
   2  -5   4       73.44       68.59      3.32 o 
   3  -5   4       12.73       12.65      1.45 o 
   4  -5   4       33.34       32.88      2.34 o 
   5  -5   4       24.96       25.93      2.21 o 
   6  -5   4        0.86        1.10      0.77 o 
   7  -5   4        1.48        1.52      1.69 o 
   8  -5   4        0.96        2.77      1.84 o 
  -8  -4   4       10.11        6.07      6.03 o 
  -7  -4   4        0.08        0.56      1.83 o 
  -6  -4   4        8.59       10.01      4.46 o 
  -5  -4   4       55.99       55.75      2.67 o 
  -4  -4   4       33.61       30.84      2.18 o 
  -3  -4   4        0.98        1.10      0.92 o 
  -2  -4   4       17.03       14.02      1.40 o 
  -1  -4   4      135.03      132.19      3.35 o 
   0  -4   4     1796.13     1829.75     34.04 o 
   1  -4   4        6.30        6.92      1.42 o 
   2  -4   4       79.93       73.23      3.03 o 
   3  -4   4      102.68      101.03      4.00 o 
   4  -4   4       10.46        9.54      2.49 o 
   5  -4   4        2.27        2.67      1.25 o 
   6  -4   4       59.85       60.73      3.68 o 
   7  -4   4        0.07        0.62      1.00 o 
   8  -4   4        7.07        5.85      2.14 o 
  -8  -3   4       17.11       13.76     11.39 o 
  -7  -3   4        3.50        3.89      2.33 o 
  -6  -3   4       11.35        8.33      2.20 o 
  -5  -3   4        9.59       10.51      1.43 o 
  -4  -3   4       19.69       20.47      1.32 o 
  -3  -3   4        0.07        0.25      0.29 o 
  -2  -3   4      340.71      358.74      4.45 o 
  -1  -3   4       73.79       82.80      2.01 o 
   0  -3   4       59.21       61.25      1.62 o 
   1  -3   4      273.53      269.17      7.19 o 
   2  -3   4      167.18      168.88      4.14 o 
   3  -3   4       43.55       42.35      2.55 o 
   4  -3   4        2.07        3.05      1.27 o 
   5  -3   4       11.11       15.68      4.47 o 
   6  -3   4       49.14       51.36      4.28 o 
   7  -3   4        0.91        2.73      2.00 o 
   8  -3   4       18.82       15.45     10.57 o 
  -9  -2   4        5.39        3.61      6.84 o 
  -8  -2   4       32.92       25.92      7.29 o 
  -7  -2   4       37.21       39.16      3.29 o 
  -6  -2   4      289.82      307.24      9.23 o 
  -5  -2   4        4.64        4.84      1.44 o 
  -4  -2   4      260.90      271.08      6.92 o 
  -3  -2   4      538.77      542.33     10.93 o 
  -2  -2   4     1145.22     1186.95     29.78 o 
  -1  -2   4      186.81      196.14      2.80 o 
   0  -2   4     3321.63     3347.57     52.83 o 
   1  -2   4        0.05        0.55      0.57 o 
   2  -2   4        4.96        9.84      3.80 o 
   3  -2   4      190.99      200.69      6.07 o 
   4  -2   4        3.28        4.45      1.60 o 
   5  -2   4      147.19      136.96      5.83 o 
   6  -2   4       75.68       72.96      5.28 o 
   7  -2   4        0.52        0.99      1.07 o 
   8  -2   4        0.06        0.94      0.99 o 
  -9  -1   4        1.45        1.80      2.33 o 
  -8  -1   4       13.32        9.18      5.69 o 
  -7  -1   4       58.41       60.79      3.73 o 
  -6  -1   4       16.75       20.05      5.81 o 
  -5  -1   4       98.68      105.14      3.59 o 
  -4  -1   4      200.94      214.26      8.09 o 
  -3  -1   4        0.39        0.63      0.51 o 
  -2  -1   4       28.89       32.36      1.18 o 
  -1  -1   4      116.15      100.08      1.68 o 
   0  -1   4      143.63      143.82      2.39 o 
   1  -1   4        0.36        1.38      0.58 o 
   2  -1   4      181.61      177.63      3.80 o 
   3  -1   4        0.01        0.65      0.76 o 
   4  -1   4       49.39       51.61      2.70 o 
   5  -1   4       36.26       34.67      3.07 o 
   6  -1   4      187.97      190.03     10.10 o 
   7  -1   4        0.16        1.21      0.80 o 
   8  -1   4        2.10        1.24      1.33 o 
  -9   0   4        1.05        0.75      1.11 o 
  -8   0   4        0.59        1.44      1.39 o 
  -7   0   4       47.23       51.65      3.28 o 
  -6   0   4        9.73        9.21      3.43 o 
  -5   0   4       14.62       15.10      4.33 o 
  -4   0   4       15.74       15.84      2.68 o 
  -3   0   4      402.85      420.22      5.25 o 
  -2   0   4       53.69       57.87      1.39 o 
  -1   0   4      203.95      209.05      3.49 o 
   0   0   4       88.42       91.25      1.89 o 
   1   0   4      113.02      111.80      3.59 o 
   2   0   4      453.67      492.27      6.83 o 
   3   0   4      184.39      189.10     13.25 o 
   4   0   4        4.15        4.53      1.83 o 
   5   0   4       27.47       22.54      3.50 o 
   6   0   4       85.27       87.28      4.89 o 
   7   0   4        1.43        2.10      1.22 o 
   8   0   4       12.69        8.49      5.02 o 
  -9   1   4       31.34       41.84      2.86 o 
  -8   1   4        2.77        4.09      3.01 o 
  -7   1   4       38.36       37.64      2.83 o 
  -6   1   4      142.62      135.24      5.62 o 
  -5   1   4        0.03        0.41      0.83 o 
  -4   1   4        0.18        1.08      0.46 o 
  -3   1   4        8.74       11.83      0.94 o 
  -2   1   4        6.81        9.33      1.77 o 
  -1   1   4      206.93      210.11      5.13 o 
   0   1   4        0.01        0.49      0.27 o 
   1   1   4       12.28       11.12      0.97 o 
   2   1   4        3.13        6.42      2.29 o 
   3   1   4       90.85       93.28      4.65 o 
   4   1   4        0.30        0.58      1.00 o 
   5   1   4       20.07       20.65      5.33 o 
   6   1   4       57.23       57.30      5.00 o 
   7   1   4       12.35        9.24      5.05 o 
   8   1   4        0.53        0.82      0.93 o 
  -9   2   4        2.49        2.60      3.22 o 
  -8   2   4       20.17       22.22      3.05 o 
  -7   2   4        5.87        4.22      2.21 o 
  -6   2   4       12.56       15.18      4.92 o 
  -5   2   4        5.54        6.83      2.14 o 
  -4   2   4        0.32        0.37      0.46 o 
  -3   2   4        8.43       10.97      1.04 o 
  -2   2   4       98.40      107.37      4.66 o 
  -1   2   4       32.54       25.96      3.46 o 
   0   2   4       79.17       90.54      2.31 o 
   1   2   4       58.87       55.90      2.54 o 
   2   2   4      361.28      406.06     17.97 o 
   3   2   4       29.89       28.54      2.98 o 
   4   2   4      113.26      116.23      4.76 o 
   5   2   4      127.16      135.28      7.62 o 
   6   2   4        7.27        4.80      2.72 o 
   7   2   4       53.03       51.32      4.26 o 
  -9   3   4       33.07       46.51      7.05 o 
  -8   3   4        0.18        0.46      0.80 o 
  -7   3   4        4.78        3.14      1.37 o 
  -6   3   4        6.02        4.87      2.17 o 
  -5   3   4       24.96       22.52      3.32 o 
  -4   3   4      203.10      195.75      3.78 o 
  -3   3   4      116.02      114.70      3.30 o 
  -2   3   4        0.42        0.44      0.24 o 
  -1   3   4      590.20      601.47     19.37 o 
   0   3   4      119.38      123.24      3.39 o 
   1   3   4       14.09       15.90      1.61 o 
   2   3   4        3.78        3.87      1.23 o 
   3   3   4       47.11       44.20      4.02 o 
   4   3   4       12.97       11.41      3.77 o 
   5   3   4        4.21        3.34      1.59 o 
   6   3   4       20.05       17.23      3.85 o 
   7   3   4        0.01       -0.15      1.64 o 
  -8   4   4        0.76        1.36      2.39 o 
  -7   4   4       10.50        8.00      4.53 o 
  -6   4   4       23.52       24.03      2.79 o 
  -5   4   4       29.76       26.10      2.24 o 
  -4   4   4        0.21        0.46      0.43 o 
  -3   4   4        5.35        5.16      0.91 o 
  -2   4   4      220.37      223.90      4.75 o 
  -1   4   4       47.48       41.60      1.64 o 
   0   4   4       17.70       18.48      1.69 o 
   1   4   4       80.07       86.53      3.24 o 
   2   4   4      111.91      105.96      4.26 o 
   3   4   4       49.89       52.76      3.28 o 
   4   4   4       74.89       73.59      4.25 o 
   5   4   4       14.84       13.19      7.43 o 
   6   4   4        7.55        4.91      3.62 o 
  -8   5   4        6.21        4.25      5.29 o 
  -7   5   4        4.66        1.84      1.99 o 
  -6   5   4       41.87       38.74      7.69 o 
  -5   5   4        2.02        1.96      1.50 o 
  -4   5   4      281.28      255.44      9.90 o 
  -3   5   4       27.16       24.38      1.96 o 
  -2   5   4       17.13       15.87      1.20 o 
  -1   5   4        7.25        7.53      1.33 o 
   0   5   4       44.97       45.55      2.91 o 
   1   5   4       20.83       17.56      2.43 o 
   2   5   4       99.30      101.11      4.36 o 
   3   5   4        0.08        0.70      0.83 o 
   4   5   4       10.25        8.43      3.29 o 
   5   5   4        0.08        0.81      1.32 o 
   6   5   4        0.21        0.87      3.47 o 
  -7   6   4        0.04        1.38      2.08 o 
  -6   6   4        4.65        3.51      3.98 o 
  -5   6   4        0.05        1.55      1.99 o 
  -4   6   4        5.88        9.21      6.33 o 
  -3   6   4        0.25        0.28      0.33 o 
  -2   6   4      126.32      122.64      8.42 o 
  -1   6   4       40.21       30.53      2.60 o 
   0   6   4       20.08       20.29      2.37 o 
   1   6   4      107.36      104.76      4.78 o 
   2   6   4       32.87       37.47      3.03 o 
   3   6   4       39.28       48.22      4.23 o 
   4   6   4        1.55        0.99      1.06 o 
   5   6   4       25.31       15.71     10.06 o 
  -6   7   4        0.00        0.50      2.44 o 
  -5   7   4        0.05        0.40      2.17 o 
  -4   7   4       37.14       42.18      5.52 o 
  -3   7   4        0.70        1.41      2.03 o 
  -2   7   4        4.09        5.65      4.43 o 
  -1   7   4       17.99       11.15      2.32 o 
   0   7   4       25.98       31.42      2.19 o 
   1   7   4        3.94        4.83      1.79 o 
   2   7   4       75.59       89.45      6.83 o 
   3   7   4       17.55        8.60      7.41 o 
   4   7   4        2.78        1.45      1.40 o 
  -5   8   4        1.92        4.42      2.31 o 
  -4   8   4       12.09       19.05      3.92 o 
  -3   8   4        6.21        5.07      5.17 o 
  -2   8   4       32.32       34.52      5.67 o 
  -1   8   4        1.59        2.14      2.45 o 
   0   8   4       21.00       23.93      3.78 o 
   2   8   4       34.19       45.01      4.79 o 
  -3   9   4        7.27        2.13      4.12 o 
  -2   9   4       22.11       29.85      5.00 o 
  -2 -10   5       32.89       19.65     28.04 o 
  -1 -10   5        2.55        1.29      2.51 o 
   0 -10   5        0.02        0.66      2.62 o 
   1 -10   5       14.92       15.55      9.78 o 
   2 -10   5        3.51        3.49      5.08 o 
   3 -10   5       20.13       16.43     16.91 o 
   4 -10   5        0.13        0.79      0.96 o 
  -4  -9   5       11.43        7.02      6.21 o 
  -3  -9   5       27.40       35.39      4.59 o 
  -2  -9   5       63.26       69.60      6.37 o 
  -1  -9   5        1.22        1.02      1.08 o 
   0  -9   5       40.61       51.35      7.13 o 
   1  -9   5       19.27       21.34     15.44 o 
   2  -9   5       31.87       21.31     20.56 o 
   3  -9   5        0.04        0.56      0.61 o 
   4  -9   5        8.06        5.03      4.06 o 
   5  -9   5       11.95        8.76      6.99 o 
  -5  -8   5        0.58        0.49      1.14 o 
  -4  -8   5        2.88        3.23      2.10 o 
  -3  -8   5        0.14        0.75      1.36 o 
  -2  -8   5       42.85       41.52      5.25 o 
  -1  -8   5        3.14        2.19      2.12 o 
   0  -8   5        6.62        5.09      3.13 o 
   1  -8   5        0.48        0.66      0.58 o 
   2  -8   5       17.51       13.22      5.44 o 
   3  -8   5       17.95       15.53      7.46 o 
   4  -8   5        0.72        1.04      0.99 o 
   5  -8   5        4.33        3.46      2.90 o 
   6  -8   5        0.65        1.95      1.30 o 
  -6  -7   5       17.53        9.87      9.89 o 
  -5  -7   5        0.54        1.24      1.75 o 
  -4  -7   5        1.16        0.89      1.08 o 
  -3  -7   5        0.06        0.35      1.69 o 
  -2  -7   5        1.68        2.24      2.06 o 
  -1  -7   5        2.69        2.11      1.02 o 
   0  -7   5        0.50        0.62      0.53 o 
   1  -7   5        0.61        1.23      0.96 o 
   2  -7   5        5.53        3.71      1.64 o 
   3  -7   5        0.66        0.44      0.71 o 
   4  -7   5        5.86        7.07      3.67 o 
   5  -7   5       13.85       12.76      6.57 o 
   6  -7   5        9.60        5.52      5.05 o 
   7  -7   5       16.47       12.62      9.27 o 
  -7  -6   5       33.63       32.88      4.78 o 
  -6  -6   5       29.97       30.06      5.69 o 
  -5  -6   5        2.15        2.01      2.00 o 
  -4  -6   5      384.47      399.33     17.17 o 
  -3  -6   5       35.08       38.35      4.31 o 
  -2  -6   5      781.99      570.53    169.25 o 
  -1  -6   5      281.80      273.12     12.40 o 
   0  -6   5      123.60      118.48      3.82 o 
   1  -6   5       44.25       43.40      2.98 o 
   2  -6   5      209.31      206.30      5.20 o 
   3  -6   5       51.43       48.65      3.27 o 
   4  -6   5       76.30       71.87      4.51 o 
   5  -6   5        4.50        3.14      1.89 o 
   6  -6   5        1.96        1.92      1.82 o 
   7  -6   5        7.61        5.33      3.64 o 
  -7  -5   5       99.69      106.62      9.91 o 
  -6  -5   5      194.31      198.52     18.16 o 
  -5  -5   5      228.61      230.43     11.04 o 
  -4  -5   5      143.23      152.13      7.48 o 
  -3  -5   5       41.70       38.94      2.08 o 
  -2  -5   5      603.45      586.65     24.60 o 
  -1  -5   5       15.33       15.09      1.22 o 
   0  -5   5      199.03      198.95      4.26 o 
   1  -5   5       29.36       30.36      2.46 o 
   2  -5   5       11.85       13.17      2.36 o 
   3  -5   5       11.76       14.45      4.73 o 
   4  -5   5      155.83      165.28      6.25 o 
   5  -5   5        0.76        0.84      0.93 o 
   6  -5   5        4.15        5.05      2.29 o 
   7  -5   5        2.68        1.64      2.12 o 
  -8  -4   5        1.37        1.02      1.47 o 
  -7  -4   5       34.60       37.63      5.10 o 
  -6  -4   5        4.06        3.71      2.85 o 
  -5  -4   5       66.71       63.50      3.00 o 
  -4  -4   5      142.69      142.60      3.80 o 
  -3  -4   5        0.00       -0.03      0.43 o 
  -2  -4   5       58.21       58.20      2.21 o 
  -1  -4   5        6.93        6.05      1.32 o 
   0  -4   5      542.70      568.68     13.83 o 
   1  -4   5      181.16      184.67      6.00 o 
   2  -4   5       31.47       33.43      2.18 o 
   3  -4   5        7.70       11.33      3.23 o 
   4  -4   5      111.52      115.76      4.22 o 
   5  -4   5       53.49       52.28      4.77 o 
   6  -4   5        5.45        4.87      2.13 o 
   7  -4   5       22.09       17.42      4.17 o 
   8  -4   5        4.64        3.04      1.99 o 
  -8  -3   5       16.71       12.07     11.66 o 
  -7  -3   5        1.92        1.09      1.86 o 
  -6  -3   5       10.18        9.51      1.59 o 
  -5  -3   5       54.21       54.95      3.02 o 
  -4  -3   5       36.30       36.94      2.02 o 
  -3  -3   5      168.84      165.21      4.98 o 
  -2  -3   5       48.35       48.52      2.11 o 
  -1  -3   5      247.62      241.95      6.05 o 
   0  -3   5       23.78       27.72      1.87 o 
   1  -3   5      238.06      229.85      6.70 o 
   2  -3   5      256.92      273.63     10.18 o 
   3  -3   5        0.75        0.93      1.02 o 
   4  -3   5        5.59        4.90      1.38 o 
   5  -3   5       97.39      100.53      4.61 o 
   6  -3   5       81.87       75.14      4.97 o 
   7  -3   5       17.75       16.09      5.04 o 
   8  -3   5       10.54        8.00      2.78 o 
  -8  -2   5        0.51        1.48      1.82 o 
  -7  -2   5       13.47        9.90      5.00 o 
  -6  -2   5       11.99       11.24      1.82 o 
  -5  -2   5       22.11       22.47      2.69 o 
  -4  -2   5       72.95       75.06      2.92 o 
  -3  -2   5      180.80      177.29      5.95 o 
  -2  -2   5      324.14      353.76      7.97 o 
  -1  -2   5       47.83       44.77      1.81 o 
   0  -2   5      231.23      248.00      4.22 o 
   1  -2   5      286.37      307.38      7.70 o 
   2  -2   5     1022.13     1104.99     29.65 o 
   3  -2   5       15.83       16.69      2.63 o 
   4  -2   5      188.62      202.39      5.43 o 
   5  -2   5       49.11       45.73      3.93 o 
   6  -2   5        1.18        0.94      1.07 o 
   7  -2   5        3.04        3.33      1.89 o 
   8  -2   5       68.05       62.73      5.10 o 
  -9  -1   5        0.00        0.67      1.08 o 
  -8  -1   5        0.02        0.55      1.10 o 
  -7  -1   5       19.46       10.83      5.78 o 
  -6  -1   5       81.07       81.47      4.20 o 
  -5  -1   5       28.54       27.95      2.76 o 
  -4  -1   5        0.14        0.37      0.94 o 
  -3  -1   5        6.52        6.66      1.19 o 
  -2  -1   5        3.23        3.81      1.37 o 
  -1  -1   5       21.36       19.87      1.29 o 
   0  -1   5       14.36       12.51      0.98 o 
   1  -1   5        1.82        2.89      1.02 o 
   2  -1   5       12.05       14.42      2.60 o 
   3  -1   5       16.28       22.01      4.98 o 
   4  -1   5       59.05       59.34      3.02 o 
   5  -1   5        3.74        5.51      2.30 o 
   6  -1   5        3.61        3.57      1.59 o 
   7  -1   5        6.41        4.56      3.26 o 
   8  -1   5       18.52       11.93      7.77 o 
  -9   0   5       32.49       33.46      3.29 o 
  -8   0   5        4.76        3.37      2.17 o 
  -7   0   5        1.50        2.95      2.03 o 
  -6   0   5        0.00        0.66      0.81 o 
  -5   0   5       34.43       36.53      2.64 o 
  -4   0   5        9.04        9.26      2.63 o 
  -3   0   5       39.58       37.94      1.74 o 
  -2   0   5       13.70       13.69      1.11 o 
  -1   0   5       22.16       21.77      1.20 o 
   0   0   5        6.38        7.16      0.83 o 
   1   0   5        2.31        3.38      1.14 o 
   2   0   5       31.79       34.91      2.32 o 
   3   0   5        0.43        1.10      1.06 o 
   4   0   5       46.78       47.19      2.84 o 
   5   0   5        5.90        6.14      2.83 o 
   6   0   5       56.91       56.22      3.87 o 
   7   0   5        5.00        2.74      1.82 o 
  -9   1   5       22.24        8.54     10.46 o 
  -8   1   5        0.31        0.75      1.00 o 
  -7   1   5       64.75       76.77      4.67 o 
  -6   1   5      118.55      132.13      5.45 o 
  -5   1   5      253.16      275.35     15.40 o 
  -4   1   5       76.24       79.52      2.48 o 
  -3   1   5       47.37       46.79      1.82 o 
  -2   1   5      243.18      262.76      9.03 o 
  -1   1   5      150.88      169.16      6.80 o 
   0   1   5      127.46      135.32      3.50 o 
   1   1   5        8.37        8.97      2.16 o 
   2   1   5       78.74       85.16      3.78 o 
   3   1   5       99.89      104.64      3.96 o 
   4   1   5        5.35        7.26      2.02 o 
   5   1   5        0.28        1.23      1.07 o 
   6   1   5        0.52        0.49      1.44 o 
   7   1   5       10.07        6.56      3.29 o 
  -9   2   5       24.70       15.06     16.18 o 
  -8   2   5       17.01       20.21      2.92 o 
  -7   2   5        1.89        3.89      1.67 o 
  -6   2   5        0.03        0.59      0.85 o 
  -5   2   5       51.22       53.92      2.50 o 
  -4   2   5       26.02       28.15      1.40 o 
  -3   2   5        6.76        7.68      3.32 o 
  -2   2   5        1.04        4.44      2.25 o 
  -1   2   5       18.61       20.80      3.29 o 
   0   2   5      146.68      133.50     18.32 o 
   1   2   5       59.49       60.37      3.00 o 
   2   2   5        2.46        3.56      1.40 o 
   3   2   5       11.43       15.39      2.83 o 
   4   2   5        8.45        6.09      2.72 o 
   5   2   5        1.02        1.13      1.10 o 
   6   2   5        7.49        5.96      3.00 o 
   7   2   5        3.13        1.62      1.44 o 
  -8   3   5        5.61        3.65      4.45 o 
  -7   3   5        0.02        0.83      1.02 o 
  -6   3   5        0.03        0.59      0.56 o 
  -5   3   5       44.06       45.71      2.63 o 
  -4   3   5      253.19      245.55      7.06 o 
  -3   3   5        0.14        1.45      1.16 o 
  -2   3   5        0.60        0.88      0.99 o 
  -1   3   5        0.46        0.71      0.28 o 
   0   3   5       62.24       59.23      1.98 o 
   1   3   5      251.58      256.52      8.52 o 
   2   3   5       60.61       63.42      3.59 o 
   3   3   5      174.78      183.06      6.52 o 
   4   3   5        1.83        1.88      1.72 o 
   5   3   5        9.46        6.57      3.97 o 
   6   3   5        1.42        2.03      1.56 o 
  -8   4   5        6.20        5.10     10.68 o 
  -7   4   5      102.90      107.83     11.33 o 
  -6   4   5        9.26        5.32      4.35 o 
  -5   4   5      153.57      135.32     10.13 o 
  -4   4   5       13.62        8.12      2.47 o 
  -3   4   5       45.07       32.98      2.79 o 
  -2   4   5      149.10       98.35     14.02 o 
  -1   4   5        0.01        0.27      0.24 o 
   0   4   5        6.12        7.60      2.38 o 
   1   4   5        3.52        2.60      1.54 o 
   2   4   5        8.21        5.85      2.10 o 
   3   4   5       11.91       11.46      4.31 o 
   4   4   5        8.79        6.43      2.90 o 
   5   4   5       24.36       22.27      6.16 o 
   6   4   5       11.86        5.19      7.31 o 
  -7   5   5       52.10       51.80      6.85 o 
  -6   5   5       15.76       20.52      8.47 o 
  -5   5   5       20.86       16.85     10.47 o 
  -4   5   5        6.13        5.75      3.93 o 
  -3   5   5       20.19       17.02      2.12 o 
  -2   5   5      153.31      125.44      7.79 o 
  -1   5   5      157.86      140.72      7.33 o 
   0   5   5      116.60      110.02      4.25 o 
   1   5   5      160.75      175.81      9.04 o 
   2   5   5        7.25        6.72      3.11 o 
   3   5   5        0.20        1.00      1.18 o 
   4   5   5       12.76       10.19      5.97 o 
   5   5   5        7.64        8.79      3.00 o 
  -7   6   5       22.41       23.54      5.15 o 
  -6   6   5        2.17        4.14      5.39 o 
  -5   6   5       12.52        9.83     11.20 o 
  -4   6   5        4.53        3.01      2.67 o 
  -3   6   5        0.80        0.78      0.86 o 
  -2   6   5       28.66       23.09      4.41 o 
  -1   6   5        0.07        0.54      0.85 o 
   0   6   5        1.39        1.59      0.68 o 
   1   6   5        1.31        0.19      0.97 o 
   2   6   5        0.02        0.58      0.99 o 
   3   6   5        5.92        2.69      1.63 o 
   4   6   5        5.91        2.57      4.25 o 
  -6   7   5        9.39        5.57      9.44 o 
  -5   7   5        5.15        3.06      4.55 o 
  -4   7   5        0.17        1.82      2.87 o 
  -3   7   5        6.17        3.05      6.32 o 
  -2   7   5       12.12        5.83      8.18 o 
  -1   7   5        6.30        3.02      5.18 o 
   0   7   5        5.99        3.86      1.68 o 
   1   7   5        7.45        5.35      2.59 o 
   2   7   5        3.74        3.23      3.58 o 
   3   7   5        0.80        1.51      1.73 o 
  -4   8   5        0.01        0.34      1.78 o 
  -3   8   5        2.63        1.49      4.02 o 
  -2   8   5        2.95        3.00      5.69 o 
  -1   8   5       15.28       13.08     11.16 o 
   0   8   5       16.22       19.92      3.40 o 
  -2 -10   6        1.93        0.54      2.63 o 
  -1 -10   6       73.36      101.07     11.04 o 
   0 -10   6       29.42       21.79     20.64 o 
   1 -10   6       52.38       59.28      9.80 o 
   2 -10   6       22.01       14.17     20.43 o 
   3 -10   6       11.59        6.58     12.85 o 
  -3  -9   6       29.79       40.36      5.13 o 
  -2  -9   6        4.29        3.10      4.57 o 
  -1  -9   6       24.08       33.22      3.93 o 
   0  -9   6       10.07       11.56     11.97 o 
   1  -9   6       18.08       20.63     17.30 o 
   2  -9   6        2.37        2.64      1.68 o 
   3  -9   6        0.83        0.83      1.54 o 
   4  -9   6        0.28        0.88      1.23 o 
   5  -9   6        1.13        1.15      1.50 o 
  -5  -8   6       27.88       21.57     12.48 o 
  -4  -8   6        1.35        1.50      2.88 o 
  -3  -8   6       42.86       45.14      5.48 o 
  -2  -8   6       21.53       21.10      4.73 o 
  -1  -8   6        3.67        3.10      2.26 o 
   0  -8   6       12.36        8.59      5.76 o 
   1  -8   6        7.07        5.47      3.22 o 
   2  -8   6        2.42        2.44      1.67 o 
   3  -8   6       23.96       23.95      3.56 o 
   4  -8   6       10.34        8.15      5.06 o 
   5  -8   6        0.24        1.09      1.98 o 
   6  -8   6       19.22       11.23      9.05 o 
  -6  -7   6       35.88       29.89      5.64 o 
  -5  -7   6        4.47        2.61      2.20 o 
  -4  -7   6        0.02        0.31      1.24 o 
  -3  -7   6        0.79        0.88      1.48 o 
  -2  -7   6        5.90        3.66      3.03 o 
  -1  -7   6        0.96        0.89      0.67 o 
   0  -7   6        0.10        0.42      0.71 o 
   1  -7   6       17.34       16.88      2.03 o 
   2  -7   6        2.15        1.71      0.82 o 
   3  -7   6        1.91        2.26      1.57 o 
   4  -7   6      114.10      109.08      5.25 o 
   5  -7   6       12.74       10.51      7.38 o 
   6  -7   6       10.50        8.64      6.01 o 
  -6  -6   6       31.31       28.51      4.91 o 
  -5  -6   6      213.15      229.93      8.87 o 
  -4  -6   6        0.07        0.37      1.81 o 
  -3  -6   6      254.72      277.33     17.00 o 
  -2  -6   6       90.52       93.85      3.95 o 
  -1  -6   6      113.12      123.56      7.10 o 
   0  -6   6     1319.33     1403.11     42.63 o 
   1  -6   6      236.61      255.71      9.20 o 
   2  -6   6      499.94      520.15     14.72 o 
   3  -6   6      214.71      220.78      7.31 o 
   4  -6   6      168.69      178.46      8.98 o 
   5  -6   6       15.13       10.36      4.77 o 
   6  -6   6      224.82      245.53     11.87 o 
   7  -6   6        0.81        1.70      1.97 o 
  -7  -5   6       10.25        4.56      3.80 o 
  -6  -5   6        0.49        0.92      1.65 o 
  -5  -5   6       23.44       25.54      5.02 o 
  -4  -5   6       97.51      103.57      7.53 o 
  -3  -5   6      136.34      133.72      7.29 o 
  -2  -5   6       10.14        9.35      1.64 o 
  -1  -5   6      266.96      271.38      5.84 o 
   0  -5   6      133.51      140.12      4.03 o 
   1  -5   6      276.91      269.01      5.32 o 
   2  -5   6      305.26      314.27      7.81 o 
   3  -5   6       99.52      101.85      4.61 o 
   4  -5   6       17.14       17.53      3.93 o 
   5  -5   6        8.18        6.83      3.11 o 
   6  -5   6       89.66       89.62      6.26 o 
   7  -5   6        7.91        5.34      3.56 o 
  -7  -4   6       26.14       17.59     11.72 o 
  -6  -4   6       24.63       25.20      4.31 o 
  -5  -4   6        7.38        6.00      2.71 o 
  -4  -4   6        0.01        0.90      0.77 o 
  -3  -4   6       28.86       28.83      3.11 o 
  -2  -4   6      144.64      159.48      7.15 o 
  -1  -4   6        3.03        4.59      1.91 o 
   0  -4   6     1188.84     1239.11     15.00 o 
   1  -4   6       27.67       29.22      2.45 o 
   2  -4   6       18.70       19.29      3.86 o 
   3  -4   6      103.69      106.14      4.24 o 
   4  -4   6       11.55       12.85      4.12 o 
   5  -4   6      163.44      183.79      7.72 o 
   6  -4   6       14.52       14.70      3.41 o 
   7  -4   6       10.29        7.93      2.80 o 
  -8  -3   6       12.00        7.48      8.69 o 
  -7  -3   6       80.73       79.68      6.93 o 
  -6  -3   6        6.47        5.12      1.27 o 
  -5  -3   6      149.32      154.34      5.57 o 
  -4  -3   6       68.03       68.62      3.20 o 
  -3  -3   6       20.61       20.87      2.02 o 
  -2  -3   6        0.28        0.54      0.73 o 
  -1  -3   6       35.67       35.67      2.56 o 
   0  -3   6        6.55        6.77      2.34 o 
   1  -3   6       16.96       17.57      2.68 o 
   2  -3   6        5.13        5.35      2.17 o 
   3  -3   6       18.91       26.44      6.13 o 
   4  -3   6       12.45       16.33      4.98 o 
   5  -3   6       33.03       34.24      5.20 o 
   6  -3   6       31.31       28.04      8.62 o 
   7  -3   6        0.53        1.17      1.18 o 
  -8  -2   6        0.87        0.66      0.96 o 
  -7  -2   6       20.37       17.20      2.53 o 
  -6  -2   6       19.08       16.63      2.04 o 
  -5  -2   6        0.24        0.49      0.62 o 
  -4  -2   6       22.53       23.41      2.56 o 
  -3  -2   6       37.75       37.41      2.88 o 
  -2  -2   6       41.14       43.20      2.21 o 
  -1  -2   6        6.45        5.62      2.02 o 
   0  -2   6      181.52      189.98      6.08 o 
   1  -2   6        7.61       10.61      3.92 o 
   2  -2   6        4.18        8.38      2.44 o 
   3  -2   6       69.48       67.53      6.82 o 
   4  -2   6      139.26      146.66      6.15 o 
   5  -2   6       29.93       29.38      8.53 o 
   6  -2   6      198.01      196.70      6.89 o 
   7  -2   6        2.39        2.11      1.98 o 
  -8  -1   6        0.13        0.37      0.77 o 
  -7  -1   6       12.44       10.63      2.32 o 
  -6  -1   6      100.22      105.62      6.01 o 
  -5  -1   6        0.74        1.00      1.00 o 
  -4  -1   6       11.06       12.31      1.73 o 
  -3  -1   6       21.34       23.65      1.36 o 
  -2  -1   6       68.33       70.17      2.74 o 
  -1  -1   6        0.01        0.23      0.45 o 
   0  -1   6       20.15       20.80      1.45 o 
   1  -1   6        1.85        2.26      0.98 o 
   2  -1   6        0.86        1.55      0.96 o 
   3  -1   6       10.25       11.02      2.47 o 
   4  -1   6        0.00        1.02      1.04 o 
   5  -1   6       11.08       10.84      4.13 o 
   6  -1   6       78.12       80.38      4.68 o 
   7  -1   6       16.90       14.25      3.91 o 
  -8   0   6       40.48       42.96      4.48 o 
  -7   0   6      169.51      170.49      5.03 o 
  -6   0   6       25.75       32.85      2.93 o 
  -5   0   6      148.71      159.16      6.35 o 
  -4   0   6        3.85        3.86      1.38 o 
  -3   0   6      162.14      161.47      3.51 o 
  -2   0   6        7.16        7.57      0.89 o 
  -1   0   6       53.70       44.84      2.37 o 
   0   0   6      104.84       99.91     11.50 o 
   1   0   6       31.76       29.10      2.02 o 
   2   0   6        5.99        7.57      2.45 o 
   3   0   6        7.61        9.16      2.90 o 
   4   0   6        0.23        0.75      1.07 o 
   5   0   6        4.71        6.06      2.54 o 
   6   0   6        3.24        2.52      1.37 o 
   7   0   6        0.29        1.20      1.35 o 
  -8   1   6       27.46       26.39      4.16 o 
  -7   1   6      181.33      199.16      7.63 o 
  -6   1   6       53.30       52.96      3.17 o 
  -5   1   6       75.70       81.72      4.09 o 
  -4   1   6      160.78      163.29      4.56 o 
  -3   1   6      412.37      410.50      8.94 o 
  -2   1   6       48.19       47.08      3.34 o 
  -1   1   6      782.16      753.27     53.91 o 
   0   1   6       12.80       11.61      0.96 o 
   1   1   6       32.06       35.07      2.09 o 
   2   1   6        8.59        9.69      2.26 o 
   3   1   6       26.86       27.25      3.59 o 
   4   1   6        3.41        2.37      1.39 o 
   5   1   6        1.14        0.52      1.30 o 
   6   1   6        0.01        0.90      1.31 o 
   7   1   6        0.56        0.50      0.94 o 
  -8   2   6        0.59        0.89      1.30 o 
  -7   2   6       51.48       55.41      4.78 o 
  -6   2   6       33.59       31.40      3.60 o 
  -5   2   6       75.35       76.08      5.04 o 
  -4   2   6       21.61       20.82      2.46 o 
  -3   2   6        1.43        1.70      1.27 o 
  -2   2   6       19.14       21.54      8.54 o 
  -1   2   6        1.52        1.40      1.40 o 
   0   2   6       21.90       20.42      1.47 o 
   1   2   6        4.49        3.02      1.00 o 
   2   2   6       48.74       50.42      3.45 o 
   3   2   6        0.13        0.71      0.96 o 
   4   2   6      117.19      121.48      7.45 o 
   5   2   6        3.37        4.12      2.13 o 
   6   2   6        2.25        2.00      1.38 o 
  -8   3   6        6.21        4.08      3.73 o 
  -7   3   6        0.54        1.43      1.38 o 
  -6   3   6       68.69       65.46      5.08 o 
  -5   3   6        3.09        1.69      1.58 o 
  -4   3   6      457.51      449.29     16.74 o 
  -3   3   6        0.30        1.03      1.10 o 
  -2   3   6        3.07        4.31      2.98 o 
  -1   3   6        7.41        6.16      3.00 o 
   0   3   6      119.25      125.98      3.79 o 
   1   3   6       81.54       75.81      3.78 o 
   2   3   6       15.39       13.65      4.53 o 
   3   3   6        2.46        2.05      1.22 o 
   4   3   6        1.93        2.23      1.94 o 
   5   3   6        8.90        7.39      5.02 o 
   6   3   6        9.80        6.95      4.75 o 
  -7   4   6       18.34       13.65     16.42 o 
  -6   4   6        7.15        6.56      4.60 o 
  -5   4   6       53.40       51.89      4.47 o 
  -4   4   6        0.59        1.19      1.16 o 
  -3   4   6       87.25       75.04      4.79 o 
  -2   4   6       47.85       50.95      3.95 o 
  -1   4   6      140.20      117.84      6.37 o 
   0   4   6        7.28        7.00      2.73 o 
   1   4   6      108.52      102.37      5.85 o 
   2   4   6        2.31        2.53      1.28 o 
   3   4   6       10.18       10.17      4.58 o 
   4   4   6        0.59        1.42      1.01 o 
   5   4   6        1.42        1.31      1.16 o 
  -7   5   6        0.08        0.76      2.22 o 
  -6   5   6        0.40        1.76      2.11 o 
  -5   5   6       30.15       25.58      4.58 o 
  -4   5   6       48.61       48.63      3.66 o 
  -3   5   6       31.46       26.36      3.11 o 
  -2   5   6        0.08        0.39      0.94 o 
  -1   5   6        1.69        1.35      1.27 o 
   0   5   6        2.51        2.25      1.74 o 
   1   5   6        2.34        0.80      1.08 o 
   2   5   6       61.98       61.98      3.67 o 
   3   5   6       90.04       89.98      5.80 o 
   4   5   6        0.38        0.99      0.95 o 
  -6   6   6        2.44        2.90      6.60 o 
  -5   6   6        1.73        1.19      2.14 o 
  -4   6   6        8.15        5.55      5.08 o 
  -3   6   6       10.38        7.28      9.10 o 
  -2   6   6        3.54        2.17      1.58 o 
  -1   6   6        8.11        4.87      3.28 o 
   0   6   6        6.60        3.57      2.69 o 
   1   6   6        1.31        1.49      1.07 o 
   2   6   6        4.51        6.33      2.69 o 
   3   6   6        0.28        1.04      1.67 o 
  -5   7   6        2.51        1.92      4.81 o 
  -4   7   6        2.30        3.56      3.49 o 
  -3   7   6        4.27        2.02      1.92 o 
  -2   7   6        0.41        1.57      1.92 o 
  -1   7   6        5.79        1.89      4.55 o 
   0   7   6        0.43        0.21      1.24 o 
   1   7   6        1.19        0.18      1.23 o 
  -1 -10   7       24.16       30.47      7.15 o 
   0 -10   7        3.81        3.78      3.08 o 
   1 -10   7       28.36       22.60     27.78 o 
   2 -10   7        1.93        2.50      3.81 o 
  -3  -9   7       31.59       41.34      5.29 o 
  -2  -9   7        3.72        1.84      2.27 o 
  -1  -9   7       50.13       57.15      5.64 o 
   0  -9   7        5.29        4.99      7.70 o 
   1  -9   7       42.41       35.89     27.56 o 
   2  -9   7        8.59        8.91      5.78 o 
   3  -9   7       17.94       20.29      3.26 o 
   4  -9   7       17.09       12.20      9.73 o 
  -4  -8   7        9.74        4.07      5.42 o 
  -3  -8   7        0.99        1.44      1.43 o 
  -2  -8   7       35.77       36.15      5.81 o 
  -1  -8   7       72.82       75.17      5.30 o 
   0  -8   7       11.64        7.83      5.19 o 
   1  -8   7       34.26       37.73      2.54 o 
   2  -8   7        5.39        5.28      3.61 o 
   3  -8   7        2.58        1.44      1.38 o 
   4  -8   7        2.94        2.91      3.10 o 
   5  -8   7        0.21        1.05      1.58 o 
  -5  -7   7       38.76       41.14      6.63 o 
  -4  -7   7        0.38        0.91      1.21 o 
  -3  -7   7        9.52        7.38      5.35 o 
  -2  -7   7       27.77       33.76      4.38 o 
  -1  -7   7        5.63        4.40      1.71 o 
   0  -7   7        0.39        2.31      1.43 o 
   1  -7   7       23.79       21.06      5.51 o 
   2  -7   7       10.52        6.06      4.08 o 
   3  -7   7       36.15       35.44      2.74 o 
   4  -7   7        6.39        6.07      4.91 o 
   5  -7   7       27.29       24.85     13.30 o 
   6  -7   7       28.04       15.75     12.10 o 
  -6  -6   7        0.85        0.83      1.30 o 
  -5  -6   7        7.19        6.21      4.93 o 
  -4  -6   7       61.72       63.40      4.94 o 
  -3  -6   7       41.99       47.91      4.50 o 
  -2  -6   7       16.85       15.86      2.34 o 
  -1  -6   7      201.25      215.98      7.85 o 
   0  -6   7      131.23      128.87      5.67 o 
   1  -6   7      107.14      113.55      6.96 o 
   2  -6   7       88.40       90.33      5.44 o 
   3  -6   7      127.07      130.33      6.13 o 
   4  -6   7      252.08      265.56     13.74 o 
   5  -6   7      172.87      175.01     10.45 o 
   6  -6   7       43.18       43.70      7.74 o 
  -7  -5   7        0.09        1.13      1.37 o 
  -6  -5   7        7.35        5.17      3.97 o 
  -5  -5   7        0.01        0.44      0.98 o 
  -4  -5   7        8.68        8.80      5.54 o 
  -3  -5   7        0.20        0.21      0.40 o 
  -2  -5   7      111.61      119.68      4.84 o 
  -1  -5   7        0.00        1.67      1.37 o 
   0  -5   7       69.68       73.73      3.43 o 
   1  -5   7        4.18        6.21      2.27 o 
   2  -5   7        0.02        0.30      1.04 o 
   3  -5   7       23.33       22.07      6.21 o 
   4  -5   7       23.27       24.66      7.45 o 
   5  -5   7      137.40      136.37      5.96 o 
   6  -5   7        7.76        4.72      2.80 o 
  -7  -4   7        3.92        2.68      3.34 o 
  -6  -4   7      107.49      109.83     12.71 o 
  -5  -4   7       14.98       11.65      1.82 o 
  -4  -4   7       32.54       30.31      2.16 o 
  -3  -4   7      163.57      167.70      6.56 o 
  -2  -4   7       20.95       19.12      2.60 o 
  -1  -4   7       24.64       24.61      3.35 o 
   0  -4   7       46.24       43.67      2.83 o 
   1  -4   7        1.39        2.09      1.04 o 
   2  -4   7      222.67      215.50      7.68 o 
   3  -4   7       61.33       59.05      3.52 o 
   4  -4   7      100.86      107.05      5.54 o 
   5  -4   7       45.98       47.60      3.89 o 
   6  -4   7        0.06        0.81      1.13 o 
   7  -4   7        3.62        2.83      2.72 o 
  -7  -3   7        1.99        1.24      1.39 o 
  -6  -3   7        2.84        2.69      1.63 o 
  -5  -3   7        0.00        0.45      0.64 o 
  -4  -3   7       81.37       78.73      3.54 o 
  -3  -3   7       58.74       53.00      2.84 o 
  -2  -3   7       13.20       10.78      4.30 o 
  -1  -3   7       73.88       62.94      3.03 o 
   0  -3   7        4.38        5.20      1.71 o 
   1  -3   7        1.69        1.48      0.98 o 
   2  -3   7        0.14        1.08      1.16 o 
   3  -3   7        0.00        0.79      0.96 o 
   4  -3   7        0.63        2.09      1.83 o 
   5  -3   7        0.24        0.54      0.89 o 
   6  -3   7       55.11       57.09      5.26 o 
   7  -3   7        4.87        3.97      1.95 o 
  -8  -2   7        3.97        2.73      2.75 o 
  -7  -2   7       24.77       19.31      2.51 o 
  -6  -2   7        2.31        1.73      1.21 o 
  -5  -2   7        0.88        1.17      1.00 o 
  -4  -2   7       21.72       22.08      2.05 o 
  -3  -2   7       24.96       27.51      3.30 o 
  -2  -2   7        0.43        0.65      0.48 o 
  -1  -2   7       10.27       11.70      3.31 o 
   0  -2   7        7.15        8.74      3.10 o 
   1  -2   7       20.09       24.01      6.19 o 
   2  -2   7      157.25      159.64      5.00 o 
   3  -2   7       36.67       41.72      4.93 o 
   4  -2   7        2.33        2.17      1.38 o 
   5  -2   7        4.50        4.66      1.86 o 
   6  -2   7        5.85        4.75      2.68 o 
   7  -2   7        0.00        1.24      1.40 o 
  -8  -1   7        0.00        0.25      0.99 o 
  -7  -1   7        0.32        0.61      0.90 o 
  -6  -1   7       80.85       76.22      4.62 o 
  -5  -1   7       37.46       42.92      2.91 o 
  -4  -1   7       23.01       25.01      2.14 o 
  -3  -1   7        3.95        3.63      1.67 o 
  -2  -1   7       37.22       37.89      1.55 o 
  -1  -1   7      157.34      162.87      3.19 o 
   0  -1   7        4.58        4.96      1.77 o 
   1  -1   7       42.31       40.66      2.76 o 
   2  -1   7       16.49       19.43      5.19 o 
   3  -1   7        1.80        2.02      1.23 o 
   4  -1   7        0.52        0.84      1.47 o 
   5  -1   7        3.73        2.50      2.34 o 
   6  -1   7        6.39        4.56      3.09 o 
  -8   0   7        1.98        0.98      1.39 o 
  -7   0   7       55.81       59.76      5.53 o 
  -6   0   7       46.84       45.19      5.31 o 
  -5   0   7      269.49      279.26     14.26 o 
  -4   0   7      188.16      200.73      6.78 o 
  -3   0   7      385.84      288.66     58.24 o 
  -2   0   7       87.68       80.96      9.54 o 
  -1   0   7      612.05      361.02    146.47 o 
   0   0   7      105.10      112.19      2.56 o 
   1   0   7      590.92      623.96      8.82 o 
   2   0   7       24.30       24.40      3.22 o 
   3   0   7      151.96      165.64      6.33 o 
   4   0   7       55.46       55.39      3.92 o 
   5   0   7       16.33       16.53      4.95 o 
   6   0   7        2.88        2.41      1.37 o 
  -8   1   7       17.41        5.35      8.76 o 
  -7   1   7       61.17       65.45      5.84 o 
  -6   1   7       51.58       53.96      4.73 o 
  -5   1   7      387.45      426.75     12.50 o 
  -4   1   7      476.76      515.43     17.75 o 
  -3   1   7      229.35      228.40     10.42 o 
  -2   1   7       40.14       39.12      3.22 o 
  -1   1   7      115.82      111.45      5.19 o 
   0   1   7        6.11        5.71      1.47 o 
   1   1   7      424.29      341.85     70.13 o 
   2   1   7       89.94       93.55      4.70 o 
   3   1   7      343.28      375.14     18.22 o 
   4   1   7        8.24        9.51      3.27 o 
   5   1   7       79.14       78.29      5.74 o 
   6   1   7        1.13        1.15      1.10 o 
  -8   2   7        6.91        3.04      3.87 o 
  -7   2   7       35.47       36.75      3.94 o 
  -6   2   7        8.87        7.85      7.48 o 
  -5   2   7       79.79       80.25      5.97 o 
  -4   2   7        7.89        6.80      2.43 o 
  -3   2   7       27.25       25.76      3.70 o 
  -2   2   7      204.86      208.83      9.50 o 
  -1   2   7        0.08        1.01      1.57 o 
   0   2   7       23.75       19.11      2.67 o 
   1   2   7       13.57       12.86      3.83 o 
   2   2   7      114.58      115.48      6.59 o 
   3   2   7        3.00        2.77      1.77 o 
   4   2   7       71.18       76.97      4.36 o 
   5   2   7        0.18        0.77      1.08 o 
  -7   3   7       16.68        7.95      9.17 o 
  -6   3   7        1.36        1.21      1.60 o 
  -5   3   7       12.91        7.86      6.81 o 
  -4   3   7       12.99       14.69      3.02 o 
  -3   3   7        6.74        7.23      3.96 o 
  -2   3   7      247.73      237.58     11.68 o 
  -1   3   7       49.29       50.23      5.37 o 
   0   3   7      220.36      221.21     10.47 o 
   1   3   7       50.50       53.19      4.38 o 
   2   3   7        9.27        9.73      3.43 o 
   3   3   7        7.32        6.30      3.40 o 
   4   3   7        0.72        1.24      1.32 o 
   5   3   7       17.48       16.49      6.34 o 
  -7   4   7        0.09        0.68      1.49 o 
  -6   4   7        2.68        0.85      1.17 o 
  -5   4   7       11.82        6.12      5.05 o 
  -4   4   7        0.03        1.06      1.34 o 
  -3   4   7      105.43      106.23      7.92 o 
  -2   4   7       33.21       30.83      3.41 o 
  -1   4   7       80.96       86.67      6.07 o 
   0   4   7        0.70        0.47      1.15 o 
   1   4   7       25.17       25.50      9.81 o 
   2   4   7       10.11       12.76      6.58 o 
   3   4   7       38.66       30.01      5.29 o 
   4   4   7        0.09        0.51      0.72 o 
  -6   5   7       11.44        7.73     12.10 o 
  -5   5   7        0.26        1.63      2.51 o 
  -4   5   7        0.16        0.42      0.77 o 
  -3   5   7        0.51        0.30      0.88 o 
  -2   5   7       14.60        9.08      5.60 o 
  -1   5   7       40.34       26.15      3.37 o 
   0   5   7        0.11        0.84      1.21 o 
   1   5   7       32.87       29.67      4.96 o 
   2   5   7        8.53        5.75      4.58 o 
   3   5   7        2.67        2.46      2.29 o 
  -5   6   7       16.03       12.29     19.51 o 
  -4   6   7        0.43        1.93      3.12 o 
  -3   6   7       19.46       23.26      5.12 o 
  -2   6   7        1.53        0.66      0.98 o 
  -1   6   7        0.82        0.86      0.83 o 
   0   6   7        2.42        1.57      1.30 o 
   1   6   7        1.61        0.26      1.05 o 
   2   6   7       17.09        9.15      9.62 o 
  -3   7   7        0.44        0.63      1.72 o 
  -2   7   7        2.23        1.97      2.46 o 
  -1   7   7        1.42        0.75      2.28 o 
  -2  -9   8        5.00        0.87      1.37 o 
  -1  -9   8       19.62        9.69      9.50 o 
   0  -9   8        0.93        2.78      2.98 o 
   1  -9   8       17.72       13.73     10.70 o 
   2  -9   8        2.50        1.66      2.24 o 
   3  -9   8       17.50       16.28      4.15 o 
  -4  -8   8        6.61        3.40      3.26 o 
  -3  -8   8        3.55        2.00      2.77 o 
  -2  -8   8        6.90        4.10      5.46 o 
  -1  -8   8        5.48        2.57      1.75 o 
   0  -8   8       88.11       76.45      8.00 o 
   1  -8   8       14.06        9.93      6.29 o 
   2  -8   8        4.46        3.80      2.65 o 
   3  -8   8       60.04       61.87      6.14 o 
   4  -8   8        0.61        0.82      1.22 o 
  -5  -7   8        7.16        4.23      3.94 o 
  -4  -7   8        8.70        5.75      6.91 o 
  -3  -7   8        5.16        3.27      2.37 o 
  -2  -7   8       12.81        4.98      3.99 o 
  -1  -7   8       62.86       64.59      3.39 o 
   0  -7   8        2.07        2.82      1.63 o 
   1  -7   8       67.38       68.72      3.49 o 
   2  -7   8       27.96       27.93      3.73 o 
   3  -7   8        6.64        4.04      1.92 o 
   4  -7   8        9.20        3.82      4.46 o 
   5  -7   8        7.32        3.84      3.65 o 
  -6  -6   8        4.50        1.05      2.07 o 
  -5  -6   8        0.04        1.04      1.32 o 
  -4  -6   8       10.70        6.45      6.10 o 
  -3  -6   8       17.03       13.83      8.62 o 
  -2  -6   8        3.51        2.60      1.18 o 
  -1  -6   8        4.72        3.54      2.29 o 
   0  -6   8      273.20      267.42     11.10 o 
   1  -6   8      121.83      125.69      5.87 o 
   2  -6   8        2.02        1.87      1.13 o 
   3  -6   8       25.26       23.13      3.34 o 
   4  -6   8        0.85        1.72      1.61 o 
   5  -6   8        0.82        1.07      1.17 o 
  -6  -5   8        4.48        1.88      2.44 o 
  -5  -5   8       14.83        9.54      6.54 o 
  -4  -5   8       23.91       23.88      4.47 o 
  -3  -5   8        9.76        5.69      3.68 o 
  -2  -5   8        1.73        1.77      0.91 o 
  -1  -5   8        5.62        5.67      2.35 o 
   0  -5   8       11.90       13.08      4.42 o 
   1  -5   8       19.50       17.60      6.76 o 
   2  -5   8       74.24       77.04      5.16 o 
   3  -5   8        0.48        1.54      1.36 o 
   4  -5   8       10.94        9.11      3.80 o 
   5  -5   8        5.78        4.32      2.39 o 
   6  -5   8       60.16       54.31      4.80 o 
  -7  -4   8       19.43        6.71      7.09 o 
  -6  -4   8        0.02        1.48      1.10 o 
  -5  -4   8        0.39        1.16      0.84 o 
  -4  -4   8       22.54       17.45      2.22 o 
  -3  -4   8       24.91       26.88      3.09 o 
  -2  -4   8       75.26       64.22      4.72 o 
  -1  -4   8       22.51       19.01      6.57 o 
   0  -4   8       23.79       18.98      7.28 o 
   1  -4   8      104.46      101.94      4.62 o 
   2  -4   8      120.78      125.41      6.30 o 
   3  -4   8        1.19        1.51      1.47 o 
   4  -4   8        0.24        1.14      1.29 o 
   5  -4   8        1.87        1.90      1.18 o 
   6  -4   8       47.40       47.45      4.22 o 
  -7  -3   8       21.57       10.03     17.93 o 
  -6  -3   8      188.15      182.22      9.91 o 
  -5  -3   8       18.02       16.68      2.62 o 
  -4  -3   8       42.73       35.68      2.91 o 
  -3  -3   8        9.50        6.53      3.47 o 
  -2  -3   8       15.25        9.89      4.48 o 
  -1  -3   8       35.47       30.22      3.49 o 
   0  -3   8        2.55        0.84      1.00 o 
   1  -3   8       20.30       19.30      6.42 o 
   2  -3   8        1.11        1.35      1.09 o 
   3  -3   8        0.79        1.67      1.49 o 
   4  -3   8        6.88        7.67      3.79 o 
   5  -3   8        6.24        5.09      1.73 o 
   6  -3   8       15.58       13.57      3.95 o 
  -7  -2   8       13.48        6.48      5.95 o 
  -6  -2   8        2.25        2.24      2.10 o 
  -5  -2   8        0.02        0.57      0.85 o 
  -4  -2   8        0.05        0.95      0.80 o 
  -3  -2   8        2.93        3.00      1.47 o 
  -2  -2   8       10.84       12.24      1.64 o 
  -1  -2   8        0.33        1.14      0.72 o 
   0  -2   8        3.33        2.84      1.42 o 
   1  -2   8        7.01        8.05      2.86 o 
   2  -2   8        9.73       10.90      4.71 o 
   3  -2   8        1.24        1.13      1.06 o 
   4  -2   8        8.79        8.11      4.05 o 
   5  -2   8        3.33        3.91      2.28 o 
   6  -2   8       25.96       16.92     10.31 o 
  -7  -1   8        8.42        4.30      5.33 o 
  -6  -1   8       48.88       49.69      5.87 o 
  -5  -1   8        3.19        3.92      2.90 o 
  -4  -1   8       59.59       59.35      5.57 o 
  -3  -1   8       59.93       52.52      2.83 o 
  -2  -1   8       39.84       36.99      2.54 o 
  -1  -1   8      229.56      224.07      8.33 o 
   0  -1   8        8.94        8.43      3.36 o 
   1  -1   8        3.82        2.96      1.20 o 
   2  -1   8       53.48       56.67      4.28 o 
   3  -1   8      148.94      162.32      7.31 o 
   4  -1   8        0.01        0.78      1.47 o 
   5  -1   8       50.61       53.06      5.51 o 
   6  -1   8        0.02        0.46      1.32 o 
  -7   0   8        5.34        4.44      3.99 o 
  -6   0   8       11.75        6.65      7.13 o 
  -5   0   8        7.61        6.75      5.27 o 
  -4   0   8       52.06       49.01      5.02 o 
  -3   0   8       45.33       46.86      3.99 o 
  -2   0   8      238.74      249.13     10.85 o 
  -1   0   8      139.31      108.86     23.80 o 
   0   0   8       43.39       38.35      3.37 o 
   1   0   8      181.99      200.94      6.77 o 
   2   0   8      143.12      150.52      8.20 o 
   3   0   8      189.16      214.99     10.88 o 
   4   0   8      127.76      136.86      5.67 o 
   5   0   8      143.61      163.94      8.82 o 
  -7   1   8       11.91        9.54      3.43 o 
  -6   1   8        0.01        0.50      0.82 o 
  -5   1   8       15.96       12.26      9.63 o 
  -4   1   8       97.23      102.78      6.45 o 
  -3   1   8      149.63      152.97      7.50 o 
  -2   1   8       79.13       77.88      5.24 o 
  -1   1   8      142.54      152.55      7.52 o 
   0   1   8      236.66      237.41     20.61 o 
   1   1   8        4.41        5.67      2.47 o 
   2   1   8        2.09        2.03      1.42 o 
   3   1   8       13.55       12.13      5.73 o 
   4   1   8       34.15       32.46      4.56 o 
   5   1   8       49.99       55.18      3.99 o 
  -7   2   8        5.04        3.87      2.37 o 
  -6   2   8        0.57        0.99      0.95 o 
  -5   2   8        0.74        1.40      1.57 o 
  -4   2   8       21.59       24.60      3.32 o 
  -3   2   8       14.04       12.63      6.50 o 
  -2   2   8      127.12      136.04      9.62 o 
  -1   2   8       98.17       95.35      7.44 o 
   0   2   8        2.50        1.78      1.54 o 
   1   2   8       98.47       98.88      6.58 o 
   2   2   8        0.57        1.00      1.78 o 
   3   2   8        3.38        4.66      2.69 o 
   4   2   8       11.60        9.88      3.44 o 
   5   2   8        2.27        2.48      1.72 o 
  -7   3   8       14.11        7.17      9.69 o 
  -6   3   8       14.64       22.17      3.28 o 
  -5   3   8        4.46        2.49      1.55 o 
  -4   3   8       18.93       16.18      4.51 o 
  -3   3   8       13.75        9.98      6.30 o 
  -2   3   8        7.28        7.18      3.91 o 
  -1   3   8       11.91       10.56      4.98 o 
   0   3   8        0.51        0.77      1.99 o 
   1   3   8       11.24       12.94      6.30 o 
   2   3   8       75.63       78.20      6.76 o 
   3   3   8       19.33       12.42      7.28 o 
   4   3   8        0.02        0.85      1.23 o 
  -5   4   8       19.37       15.59      4.02 o 
  -4   4   8        0.02        0.64      1.05 o 
  -3   4   8        3.85        3.20      1.82 o 
  -2   4   8        6.65        5.18      2.56 o 
  -1   4   8       21.06       15.20      8.16 o 
   0   4   8        0.25        1.73      1.18 o 
   1   4   8       42.97       40.84      4.61 o 
   2   4   8        4.13        4.47      3.47 o 
   3   4   8       19.25       11.08      9.98 o 
  -5   5   8        0.03        1.09      2.37 o 
  -4   5   8       13.17       10.87     16.74 o 
  -3   5   8        0.32        0.27      1.21 o 
  -2   5   8        5.28        3.12      2.67 o 
  -1   5   8        2.41        1.43      1.80 o 
   0   5   8       10.09        6.67      2.53 o 
   1   5   8        0.98        0.82      1.51 o 
   2   5   8        4.55        3.57      2.70 o 
  -3   6   8        9.18        7.18     12.38 o 
  -2   6   8       13.06       23.21      5.98 o 
  -1   6   8       49.51       56.21      6.03 o 
   0  -9   9        5.01        1.10      2.84 o 
   1  -9   9        4.51        4.11      3.02 o 
  -3  -8   9        2.27        1.58      1.86 o 
  -2  -8   9       23.03       15.12     12.39 o 
  -1  -8   9        1.33        1.76      1.47 o 
   0  -8   9       88.29       83.54      7.00 o 
   1  -8   9        3.97        2.35      2.61 o 
   2  -8   9        0.11        0.28      1.29 o 
   3  -8   9        0.13        0.62      1.44 o 
  -4  -7   9        0.00        0.62      2.35 o 
  -3  -7   9        1.22        1.56      1.85 o 
  -2  -7   9       37.13       47.76      5.39 o 
  -1  -7   9        7.78        5.95      5.04 o 
   0  -7   9        9.90        8.84      6.07 o 
   1  -7   9       10.11        6.63      3.62 o 
   2  -7   9        1.64        1.81      1.34 o 
   3  -7   9        0.57        1.09      1.11 o 
   4  -7   9        8.16        6.28      5.23 o 
  -5  -6   9       11.45        7.01      8.19 o 
  -4  -6   9        2.15        2.01      2.19 o 
  -3  -6   9        0.15        0.52      1.02 o 
  -2  -6   9       12.34        8.60      6.44 o 
  -1  -6   9       18.97       18.96      7.26 o 
   0  -6   9      119.93      124.97      5.31 o 
   1  -6   9       29.96       32.63      4.74 o 
   2  -6   9       10.42        8.40      4.10 o 
   3  -6   9       35.74       32.26      5.37 o 
   4  -6   9       18.04       14.97      3.75 o 
  -6  -5   9        4.22        0.84      2.41 o 
  -5  -5   9       51.07       51.18      6.10 o 
  -4  -5   9       30.12       25.09      4.36 o 
  -3  -5   9        9.51        7.80      4.98 o 
  -2  -5   9        2.91        2.61      1.34 o 
  -1  -5   9        0.82        1.24      0.90 o 
   0  -5   9        0.09        0.80      1.01 o 
   1  -5   9        0.24        1.54      1.10 o 
   2  -5   9        1.33        1.42      0.93 o 
   3  -5   9        1.48        2.07      1.56 o 
   4  -5   9       15.35       12.09      5.96 o 
   5  -5   9        2.46        1.24      1.04 o 
  -6  -4   9       20.57       10.04     15.83 o 
  -5  -4   9        0.29        0.67      0.79 o 
  -4  -4   9       38.37       31.85      2.47 o 
  -3  -4   9        6.58        4.55      2.70 o 
  -2  -4   9       36.01       27.71      2.85 o 
  -1  -4   9        0.24        0.46      0.81 o 
   0  -4   9       85.73       74.78      4.20 o 
   1  -4   9        4.12        4.07      1.89 o 
   2  -4   9        4.67        5.42      2.29 o 
   3  -4   9       59.83       60.85      4.90 o 
   4  -4   9       54.93       59.25      5.48 o 
   5  -4   9       39.75       44.10      8.04 o 
  -6  -3   9        9.09        5.26      8.97 o 
  -5  -3   9       13.08        8.31      8.43 o 
  -4  -3   9      107.73       93.16      4.99 o 
  -3  -3   9       11.08        9.34      5.76 o 
  -2  -3   9      195.32      182.53      9.54 o 
  -1  -3   9        0.94        1.45      1.00 o 
   0  -3   9      108.12      100.85      6.03 o 
   1  -3   9        8.00        6.79      3.58 o 
   2  -3   9       56.74       56.54      5.07 o 
   3  -3   9       25.46       26.37      8.81 o 
   4  -3   9        3.65        4.03      1.94 o 
   5  -3   9        0.23        1.23      1.40 o 
  -7  -2   9        0.00        0.29      0.72 o 
  -6  -2   9        0.52        1.79      1.77 o 
  -5  -2   9        5.02        3.85      3.00 o 
  -4  -2   9       18.58       15.48      8.53 o 
  -3  -2   9        1.81        0.98      1.30 o 
  -2  -2   9       24.36       22.52      2.65 o 
  -1  -2   9       17.80       13.76      2.04 o 
   0  -2   9       94.70      101.71      5.93 o 
   1  -2   9       71.79       71.84      4.22 o 
   2  -2   9        2.23        2.25      0.99 o 
   3  -2   9       26.88       25.80      8.08 o 
   4  -2   9       15.33       12.65      5.97 o 
   5  -2   9        0.37        0.98      1.22 o 
  -7  -1   9        3.98        2.86      1.63 o 
  -6  -1   9        1.12        1.50      1.45 o 
  -5  -1   9       72.68       80.84      5.32 o 
  -4  -1   9      223.11      235.79     10.48 o 
  -3  -1   9        7.09        7.25      3.77 o 
  -2  -1   9       26.85       21.72      7.52 o 
  -1  -1   9        1.30        2.86      1.69 o 
   0  -1   9        8.87        8.18      3.38 o 
   1  -1   9       65.13       64.17      5.74 o 
   2  -1   9        8.51        7.80      3.22 o 
   3  -1   9       61.50       65.71      4.72 o 
   4  -1   9        6.63        6.75      2.96 o 
   5  -1   9        0.07        0.70      1.21 o 
  -7   0   9       15.57        7.67     13.32 o 
  -6   0   9       21.30       22.31      3.51 o 
  -5   0   9       41.31       39.06      4.53 o 
  -4   0   9       18.37       15.76      8.15 o 
  -3   0   9       10.61        7.69      4.35 o 
  -2   0   9        0.30        0.66      1.63 o 
  -1   0   9       10.26       13.14      5.17 o 
   0   0   9      102.39      100.74      6.62 o 
   1   0   9       25.36       32.33      9.42 o 
   2   0   9        5.16        5.67      2.59 o 
   3   0   9       67.66       69.87      5.12 o 
   4   0   9        0.16        1.03      1.13 o 
   5   0   9       63.13       63.97      9.46 o 
  -6   1   9        1.45        1.08      1.12 o 
  -5   1   9       15.61       11.54      8.04 o 
  -4   1   9       97.39      104.03      5.61 o 
  -3   1   9       33.25       36.79      4.35 o 
  -2   1   9       33.15       32.56      5.89 o 
  -1   1   9      157.25      167.10     10.99 o 
   0   1   9       57.84       54.58      7.53 o 
   1   1   9      204.49      214.02      7.90 o 
   2   1   9       50.02       53.85      5.80 o 
   3   1   9       21.49       16.86      7.58 o 
   4   1   9       12.42        7.24      6.27 o 
  -6   2   9       23.44       19.53      5.57 o 
  -5   2   9        8.09        6.76      5.19 o 
  -4   2   9       17.01       14.07     10.74 o 
  -3   2   9        0.19        0.56      1.04 o 
  -2   2   9        0.03        0.48      1.11 o 
  -1   2   9        0.05        0.31      1.59 o 
   0   2   9       26.53       29.30      9.65 o 
   1   2   9        0.07        0.42      1.41 o 
   2   2   9        0.00        0.59      1.38 o 
   3   2   9       16.82       10.96      7.62 o 
  -6   3   9        0.10        0.61      0.93 o 
  -5   3   9       15.43        8.79      7.33 o 
  -4   3   9       24.44       31.10      3.86 o 
  -3   3   9        7.19        7.29      5.35 o 
  -2   3   9        0.00        0.75      1.86 o 
  -1   3   9       20.32       12.62      7.10 o 
   0   3   9        1.41        1.75      1.54 o 
   1   3   9       11.47        8.18      6.72 o 
   2   3   9       15.12       11.71      8.25 o 
   3   3   9        7.15        4.56      5.29 o 
  -5   4   9        5.98        5.29     10.72 o 
  -4   4   9        0.00       -0.01      1.06 o 
  -3   4   9       25.17       25.73      4.59 o 
  -2   4   9        0.03        0.51      1.06 o 
  -1   4   9       16.95       11.31      9.33 o 
   0   4   9        0.79        2.16      2.52 o 
   1   4   9        9.19        7.81      5.81 o 
  -3   5   9        2.83        3.03      2.66 o 
  -2   5   9       19.05        8.39     10.17 o 
  -1   5   9        1.13        2.22      2.23 o 
  -1  -8  10        0.47        0.99      1.79 o 
   0  -8  10      245.56      249.14     20.22 o 
   1  -8  10        6.60        4.78      6.01 o 
  -3  -7  10       14.56        5.90      8.21 o 
  -2  -7  10        0.32        0.88      1.45 o 
  -1  -7  10       14.85        9.93      6.89 o 
   0  -7  10        3.13        5.17      3.20 o 
   1  -7  10       30.31       28.28      4.36 o 
   2  -7  10       32.39       34.57      3.01 o 
   3  -7  10        5.90        3.46      3.86 o 
  -4  -6  10        4.00        2.05      6.16 o 
  -3  -6  10       61.56       62.87      6.75 o 
  -2  -6  10        0.13        0.96      0.89 o 
  -1  -6  10       21.24       26.02      4.86 o 
   0  -6  10        3.66        2.43      1.71 o 
   1  -6  10        1.98        3.28      1.94 o 
   2  -6  10       59.95       62.72      5.45 o 
   3  -6  10       38.65       39.91      4.05 o 
  -5  -5  10        3.14        1.14      2.79 o 
  -4  -5  10        2.21        1.45      1.23 o 
  -3  -5  10        6.76        4.21      2.69 o 
  -2  -5  10        0.15        0.86      0.85 o 
  -1  -5  10       10.63        7.76      4.99 o 
   0  -5  10        0.02        1.22      1.48 o 
   1  -5  10        4.03        2.66      1.64 o 
   2  -5  10        1.82        1.18      1.19 o 
   3  -5  10        2.19        2.18      1.49 o 
   4  -5  10        1.16        0.99      1.20 o 
  -5  -4  10        0.07       -0.55      2.81 o 
  -4  -4  10        0.01        1.13      1.25 o 
  -3  -4  10       12.16        8.48      5.82 o 
  -2  -4  10       10.80        6.44      3.00 o 
  -1  -4  10       16.08       10.72      5.42 o 
   0  -4  10        9.63        4.75      2.94 o 
   1  -4  10       10.79        8.04      3.25 o 
   2  -4  10       97.75       89.78      6.00 o 
   3  -4  10        1.93        1.77      1.52 o 
   4  -4  10       21.41       15.89      7.01 o 
  -6  -3  10       45.25       42.11      7.60 o 
  -5  -3  10       14.18       11.07      2.60 o 
  -4  -3  10        3.19        3.10      1.95 o 
  -3  -3  10        4.17        3.78      2.34 o 
  -2  -3  10        3.92        2.67      1.83 o 
  -1  -3  10       84.37       82.50      3.75 o 
   0  -3  10       31.92       26.59      5.47 o 
   1  -3  10        5.56        7.24      3.47 o 
   2  -3  10        2.28        1.88      1.19 o 
   3  -3  10       10.20        8.20      3.57 o 
   4  -3  10       17.66       13.32      6.29 o 
  -6  -2  10        0.84        0.97      1.11 o 
  -5  -2  10       12.76       11.10      3.82 o 
  -4  -2  10        4.01        3.92      3.25 o 
  -3  -2  10        3.34        2.61      2.51 o 
  -2  -2  10        3.29        2.51      1.42 o 
  -1  -2  10        5.74        3.89      2.29 o 
   0  -2  10        2.93        2.98      2.21 o 
   1  -2  10        3.06        2.88      1.49 o 
   2  -2  10       51.70       50.02      4.52 o 
   3  -2  10        2.98        2.20      1.31 o 
   4  -2  10       59.24       55.80      5.40 o 
  -6  -1  10        3.88        2.33      2.61 o 
  -5  -1  10        0.66        3.91      2.19 o 
  -4  -1  10      112.61      119.44      9.46 o 
  -3  -1  10       37.31       43.00      4.29 o 
  -2  -1  10       17.54       15.56      9.30 o 
  -1  -1  10       44.13       52.46      6.65 o 
   0  -1  10       88.72       84.60      5.60 o 
   1  -1  10        2.35        1.61      1.60 o 
   2  -1  10        7.33        8.39      4.35 o 
   3  -1  10        4.78        3.52      2.49 o 
   4  -1  10        0.08       -0.12      1.74 o 
  -6   0  10       17.93       11.77      7.20 o 
  -5   0  10       30.52       35.55      4.90 o 
  -4   0  10        0.56        1.10      1.55 o 
  -3   0  10        7.83        7.39      4.51 o 
  -2   0  10       94.94      100.30      6.49 o 
  -1   0  10        4.51        2.23      1.97 o 
   0   0  10       15.57       14.90      6.73 o 
   1   0  10       27.29       23.22     10.54 o 
   2   0  10       62.76       66.51      6.28 o 
   3   0  10        6.78        6.88      3.54 o 
  -5   1  10        0.09        0.37      1.51 o 
  -4   1  10       48.66       46.63      4.93 o 
  -3   1  10        4.23        3.01      2.38 o 
  -2   1  10       17.69       13.28      7.39 o 
  -1   1  10        3.33        3.23      2.17 o 
   0   1  10       14.10       11.99      6.58 o 
   1   1  10        0.16        1.10      1.18 o 
   2   1  10       29.76       30.74      5.42 o 
   3   1  10       45.69       42.04      8.86 o 
  -5   2  10        0.54        1.68      1.48 o 
  -4   2  10        6.46        5.60      3.10 o 
  -3   2  10       27.44       30.46      6.35 o 
  -2   2  10       50.24       56.38      6.57 o 
  -1   2  10       15.06       13.39      7.10 o 
   0   2  10       25.23       20.90     13.05 o 
   1   2  10        0.24        0.93      1.25 o 
   2   2  10       46.30       50.79      7.39 o 
  -4   3  10        0.12        0.89      1.44 o 
  -3   3  10       10.15       10.89      3.71 o 
  -2   3  10        7.10        6.51      5.31 o 
  -1   3  10       24.03       17.86      9.34 o 
   0   3  10        0.50        0.59      1.25 o 
   1   3  10       10.28        6.96      4.68 o 
  -2  -6  11        3.02        2.18      2.71 o 
  -1  -6  11        0.02        0.34      0.91 o 
   0  -6  11        0.21        0.99      1.50 o 
   1  -6  11       12.23        8.30      3.26 o 
   2  -6  11       22.61        9.20     11.53 o 
  -3  -5  11       11.80        8.95      9.47 o 
  -2  -5  11       26.40       14.56     14.13 o 
  -1  -5  11        0.50        1.36      1.35 o 
   0  -5  11       13.08       11.25      3.58 o 
   1  -5  11        0.05        0.97      1.04 o 
   2  -5  11        5.76        3.40      1.57 o 
  -4  -4  11        0.94        1.61      1.27 o 
  -3  -4  11        0.00        0.54      1.58 o 
  -2  -4  11        0.43        1.36      1.53 o 
  -1  -4  11        0.41        0.71      1.22 o 
   0  -4  11       19.46       12.75      6.95 o 
   1  -4  11        2.17        0.63      1.06 o 
   2  -4  11        0.01        0.74      1.01 o 
   3  -4  11        0.60        1.21      1.23 o 
  -4  -3  11       56.27       51.91      4.75 o 
  -3  -3  11        3.59        1.89      2.38 o 
  -2  -3  11       14.01       10.03      6.35 o 
  -1  -3  11       36.55       31.55      7.67 o 
   0  -3  11        3.38        1.91      1.92 o 
   1  -3  11        7.19        6.68      3.32 o 
   2  -3  11       54.37       53.39      7.30 o 
   3  -3  11       43.42       49.56      8.35 o 
  -5  -2  11       64.08       69.92      6.72 o 
  -4  -2  11        1.32        1.51      1.72 o 
  -3  -2  11       17.10       18.19      6.87 o 
  -2  -2  11       13.78        8.23      3.14 o 
  -1  -2  11        0.98        1.89      2.33 o 
   0  -2  11        4.43        2.42      2.40 o 
   1  -2  11        0.04        0.46      1.40 o 
   2  -2  11       12.77        9.87      7.04 o 
  -5  -1  11       29.82       35.88      4.71 o 
  -4  -1  11       89.72       95.39      6.68 o 
  -3  -1  11       17.58       12.00     12.04 o 
  -2  -1  11        9.16        6.08      3.59 o 
  -1  -1  11       62.16       73.18      7.26 o 
   0  -1  11       29.20       24.15     11.99 o 
   1  -1  11      124.24      145.19     11.20 o 
   2  -1  11       26.26       18.27     10.02 o 
  -4   0  11       12.87        7.54      8.86 o 
  -3   0  11        3.25        2.37      1.98 o 
  -2   0  11       71.44       73.29      6.54 o 
  -1   0  11       26.55       25.10      5.67 o 
   0   0  11        1.04        2.45      2.30 o 
   1   0  11       33.35       22.21     12.56 o 
   2   0  11        1.85        2.77      2.02 o 
  -4   1  11        0.23        0.70      1.20 o 
  -3   1  11        3.43        2.01      2.43 o 
  -2   1  11       25.18       15.33     10.35 o 
  -1   1  11       19.95       14.17      4.39 o 
   0   1  11        5.25        2.45      2.15 o 
   1   1  11       22.10       14.93     10.43 o 
  -2   2  11        0.15        0.79      1.83 o 
  -1   2  11        4.99        5.35      2.98 o 
  -1  -4  12        4.18        2.78      2.32 o 
   0  -4  12       60.29       64.43     10.47 o 
  -2  -3  12        3.50        1.26      1.38 o 
  -1  -3  12       12.76        6.34      5.00 o 
   0  -3  12       12.06        6.94      4.17 o 
  -2  -2  12       41.52       48.90      5.83 o 
  -1  -2  12       20.78       12.93      8.40 o 
   0  -2  12        0.12        0.45      1.44 o 
  -2  -1  12       29.89       20.62     16.62 o 
  -1  -1  12        1.08        1.27      1.59 o 
                                                 
